# Supplementary material for: Associations of ATR and CHEK1 Single Nucleotide Polymorphisms with Breast Cancer
Source: PLoS One. 2013 Jul 3;8(7):e68578. doi: 10.1371/journal.pone.0068578 (PMC3700940; doi:10.1371/journal.pone.0068578)
Supplement: File S1 — (XLS) [file pone.0068578.s003.xls]

## Sheet: Table S1
Table S1. the ATR and CHEK1 tags selected from the 1000 genome project
Gene region	Chromosome	Coordinate (hg19)	SNP	Source	Force-in reasons
ATR	3	142119140	rs7623785	1K_lowcoverage
ATR	3	142123284	rs115425813	1K_lowcoverage
ATR	3	142123392	rs73238180	1K_lowcoverage
ATR	3	142128468	rs73238182	1K_lowcoverage
ATR	3	142138175	rs116027702	1K_lowcoverage
ATR	3	142145470	rs76465435	1K_exome_ATRtags
ATR	3	142146261	rs9826786	1K_exome_ATRtags
ATR	3	142151371	rs73238191	1K_lowcoverage
ATR	3	142164017	rs11719737	1K_lowcoverage	Han et al., 2009
ATR	3	142164735	rs12635931	1K_lowcoverage	Han et al., 2009; Haiman et al., 2008
ATR	3	142168331	rs1802904	1K_lowcoverage	Haiman et al., 2008; Pooley et al., 2008 & microRNA target
ATR	3	142168849	rs62276421	1K_lowcoverage	microRNA target
ATR	3	142169844	rs111700291	1K_lowcoverage	microRNA target
ATR	3	142171595	rs11717703	1K_lowcoverage	microRNA target
ATR	3	142178144	rs2229032	1K_lowcoverage	Han et al., 2009; Pooley et al., 2008
ATR	3	142215233	rs112018640	1K_exome_ATRtags
ATR	3	142216916	rs6805118	1K_lowcoverage	Han et al., 2009; Pooley et al., 2008
ATR	3	142218046	rs115556969	1K_exome_ATRtags
ATR	3	142221956	rs9856772	1K_lowcoverage	Pooley et al., 2008
ATR	3	142227830	rs71304142	1K_lowcoverage
ATR	3	142231990	rs78212380	1K_lowcoverage
ATR	3	142234534	rs10804682	1K_lowcoverage	Han et al., 2009; Pooley et al., 2008
ATR	3	142244592	rs9843148	1K_lowcoverage
ATR	3	142260562	rs7636909	1K_lowcoverage	Han et al., 2009
ATR	3	142260987	rs74441887	1K_lowcoverage
ATR	3	142261339	rs11920625	1K_lowcoverage	Pooley et al., 2008
ATR	3	142263573	rs77331924	1K_exome_ATRtags
ATR	3	142266439	rs13091637	1K_lowcoverage	Han et al., 2009; Pooley et al., 2008
ATR	3	142274373	rs35453605	1K_lowcoverage
ATR	3	142277814	rs115339114	1K_exome_ATRtags
ATR	3	142281612	rs2227928	1K_lowcoverage	Han et al., 2009; Pooley et al., 2008
ATR	3	142312398	rs7632782	1K_lowcoverage	Han et al., 2009; Haiman et al., 2008
ATR	3	142315114	rs28365824	1K_lowcoverage
ATR	3	142322113	rs78746153	1K_lowcoverage
ATR	3	142333192	rs73228773	1K_exome_ATRtags
ATR	3	142336362	rs11711434	1K_lowcoverage
ATR	3	142340201	rs9857567	1K_lowcoverage
ATR	3	142343210	rs114315716	1K_lowcoverage
ATR	3	142344039	rs17623058	1K_exome_ATRtags
ATR	3	142344984	rs16852464	1K_lowcoverage
CHEK1	11	125446513	rs554721	1K_lowcoverage
CHEK1	11	125446643	rs2155388	1K_lowcoverage
CHEK1	11	125447727	rs544849	1K_lowcoverage	microRNA target
CHEK1	11	125452313	rs4627097	1K_lowcoverage	microRNA target
CHEK1	11	125453301	rs74401064	1K_exome_CHKtags
CHEK1	11	125453890	rs7094	1K_lowcoverage	microRNA target
CHEK1	11	125456805	rs77468344	1K_lowcoverage
CHEK1	11	125461709	rs548181	1K_lowcoverage
CHEK1	11	125461788	rs503287	1K_lowcoverage
CHEK1	11	125462642	rs11220141	1K_lowcoverage
CHEK1	11	125465020	rs2702023	1K_lowcoverage
CHEK1	11	125466418	rs11220144	1K_exome_CHKtags
CHEK1	11	125467144	rs513209	1K_lowcoverage
CHEK1	11	125468916	rs73019766	1K_exome_CHKtags
CHEK1	11	125471553	rs74832699	1K_exome_CHKtags
CHEK1	11	125473721	rs77584313	1K_lowcoverage
CHEK1	11	125478666	rs113436121	1K_lowcoverage
CHEK1	11	125489621	rs540723	1K_lowcoverage	Han et al., 2009
CHEK1	11	125491575	rs56000251	1K_lowcoverage
CHEK1	11	125495022	rs2298483	1K_lowcoverage	Han et al., 2009
CHEK1	11	125495264	rs558351	1K_exome_CHKtags
CHEK1	11	125497145	rs515255	1K_lowcoverage	Pooley et al., 2008
CHEK1	11	125502467	rs565416	1K_lowcoverage	Pooley et al., 2008
CHEK1	11	125507837	rs3731426	1K_lowcoverage	Haiman et al., 2008; Pooley et al., 2008
CHEK1	11	125511106	rs10893405	1K_exome_CHKtags
CHEK1	11	125511213	rs3731438	1K_lowcoverage
CHEK1	11	125521976	rs510443	1K_lowcoverage	Pooley et al., 2008
CHEK1	11	125522188	rs74677985	1K_lowcoverage
CHEK1	11	125525195	rs506504	1K_lowcoverage	Han et al., 2009 & microRNA target
CHEK1	11	125528391	rs519772	1K_lowcoverage	Haimen et al., 2008
CHEK1	11	125543068	rs118154741	1K_lowcoverage
CHEK1	11	125545723	rs76744140	1K_lowcoverage
CHEK1	11	125548593	rs506652	1K_lowcoverage
CHEK1	11	125550239	rs555144	1K_lowcoverage
CHEK1	11	125563373	rs4056123	1K_exome_CHKtags
CHEK1	11	125564505	rs79880991	1K_lowcoverage
CHEK1	11	125565778	rs76872617	1K_lowcoverage
CHEK1	11	125567128	rs551711	1K_exome_CHKtags
CHEK1	11	125570178	rs77348105	1K_lowcoverage
CHEK1	11	125570755	rs4325320	1K_lowcoverage
CHEK1	11	125570941	rs12288034	1K_exome_CHKtags
CHEK1	11	125588691	rs7924417	1K_lowcoverage
CHEK1	11	125588945	rs11220194	1K_exome_CHKtags
CHEK1	11	125590393	rs2000658	1K_lowcoverage
CHEK1	11	125591062	rs530645	1K_lowcoverage
CHEK1	11	125592909	rs549159	1K_lowcoverage
CHEK1	11	125593334	rs487195	1K_lowcoverage
CHEK1	11	125593950	rs579423	1K_lowcoverage
CHEK1	11	125594258	rs12575533	1K_lowcoverage
CHEK1	11	125595524	rs564450	1K_lowcoverage

## Sheet: Table S2
Table S2. Genotyping quality of the ATR and CHEK1 SNPs
Gene region	SNP	Call rate	Concordant rate	MAF	Common/minor allele	p for HWE	Inclusion
ATR	rs7623785	98.71	100	0.427	A/G	0.0842	Yes
ATR	rs115425813	99.1	100	0	A/0	1	No
ATR	rs73238180	88.67	97.41	0.109	G/A	0.2811	No
ATR	rs73238182	95.57	100	0.194	G/A	1	Yes
ATR	rs116027702	98.1	100	0.5	G/A	7.322e-283	No
ATR	rs76465435	99.62	100	0.029	A/G	7.987e-05	No
ATR	rs9826786	94.76	97.86	0.439	C/A	0.4231	No
ATR	rs73238191	98.95	100	0.043	A/G	0.6877	Yes
ATR	rs11719737	99.05	100	0.125	A/G	0.2328	Yes
ATR	rs12635931	99.9	100	0.111	A/G	1	Yes
ATR	rs1802904	94.71	100	0.121	A/G	0.8749	Yes
ATR	rs62276421	97.81	97.87	0.003	A/G	1	No
ATR	rs111700291	98.38	99.26	0.024	A/G	1	Yes
ATR	rs11717703	99.24	100	0.013	G/A	1	Yes
ATR	rs2229032	98.86	100	0.15	G/A	0.2489	Yes
ATR	rs112018640	99.52	100	0.025	G/A	1	Yes
ATR	rs6805118	97.24	100	0.12	G/A	0.2707	Yes
ATR	rs115556969	99.48	100	0.036	G/A	0.1218	Yes
ATR	rs9856772	99.05	100	0.087	G/A	0.6804	Yes
ATR	rs71304142	99.71	100	0.035	A/C	0.6254	Yes
ATR	rs78212380	99.57	100	0.032	A/G	0.6178	Yes
ATR	rs10804682	93.52	100	0.233	G/A	0.7838	Yes
ATR	rs9843148	96.86	100	0.29	G/A	0.6938	Yes
ATR	rs7636909	89.38	100	0.455	A/G	0.5038	No
ATR	rs74441887	99.14	100	0.034	G/A	0.09287	Yes
ATR	rs11920625	97.67	100	0.104	G/A	0.7287	Yes
ATR	rs77331924	99.86	100	0.023	A/G	0.3976	Yes
ATR	rs13091637	97.76	100	0.187	G/A	0.5199	Yes
ATR	rs35453605	99.62	100	0.049	C/A	0.4873	Yes
ATR	rs115339114	99.67	100	0.024	A/G	1	Yes
ATR	rs2227928	95.1	100	0.404	G/A	0.7309	Yes
ATR	rs7632782	99.48	100	0.051	G/A	0.08553	Yes
ATR	rs28365824	98.52	100	0.151	C/A	0.1653	Yes
ATR	rs78746153	99.1	100	0.037	G/A	0.6313	Yes
ATR	rs73228773	95.43	100	0.039	G/A	0.6435	Yes
ATR	rs11711434	91.76	99.21	0.068	G/A	0.0002186	No
ATR	rs9857567	95.14	100	0.16	G/A	0.9036	Yes
ATR	rs114315716	94.67	100	0.022	G/A	1	Yes
ATR	rs17623058	98.67	100	0.117	G/A	0.3452	Yes
ATR	rs16852464	96.29	100	0.189	G/A	0.5969	Yes
CHEK1	rs554721	98.9	100	0.152	A/C	0.7066	Yes
CHEK1	rs2155388	97.48	100	0.267	G/A	0.2451	Yes
CHEK1	rs544849	99.81	100	0.086	C/G	0.6813	Yes
CHEK1	rs4627097	95.33	100	0.331	A/G	0.2988	Yes
CHEK1	rs74401064	99.29	100	0.036	G/A	0.3535	Yes
CHEK1	rs7094	99.48	100	0.095	G/A	1	Yes
CHEK1	rs77468344	99.33	100	0.068	G/A	0.1909	Yes
CHEK1	rs548181	98.81	100	0.103	G/A	1	Yes
CHEK1	rs503287	97.48	99.27	0.132	A/G	0.04388	Yes
CHEK1	rs11220141	99.19	100	0.078	G/A	0.1689	Yes
CHEK1	rs2702023	97.38	100	0.386	G/C	0.7306	Yes
CHEK1	rs11220144	99.52	99.28	0.067	G/A	0.06239	Yes
CHEK1	rs513209	95.52	76.47	0.442	A/C	6.582e-135	No
CHEK1	rs73019766	98.9	100	0.023	G/A	0.4013	Yes
CHEK1	rs74832699	99.29	100	0.066	A/G	0.177	Yes
CHEK1	rs77584313	99.38	100	0.065	A/G	0.111	Yes
CHEK1	rs113436121	99.05	100	0.031	G/A	0.6064	Yes
CHEK1	rs540723	99.19	100	0.105	G/A	1	Yes
CHEK1	rs56000251	99.38	100	0.017	A/G	1	Yes
CHEK1	rs2298483	97.95	100	0.131	G/A	0.1129	Yes
CHEK1	rs558351	88.43	98.2	0.488	A/G	0.2426	No
CHEK1	rs515255	97	100	0.448	A/G	0.1663	Yes
CHEK1	rs565416	94.62	100	0.292	G/A	0.3829	Yes
CHEK1	rs3731426	98.9	100	0.066	G/A	0.1775	Yes
CHEK1	rs10893405	98.24	100	0.148	A/G	0.5197	Yes
CHEK1	rs3731438	99.48	100	0.117	A/G	0.05948	Yes
CHEK1	rs510443	95.05	98.5	0.354	G/A	0.8273	Yes
CHEK1	rs74677985	99.52	100	0.066	A/G	0.1794	Yes
CHEK1	rs506504	99.67	100	0.028	G/A	0.1613	Yes
CHEK1	rs519772	96.81	100	0.37	A/G	0.6736	Yes
CHEK1	rs118154741	99.86	100	0.066	A/C	0.1824	Yes
CHEK1	rs76744140	97.81	99.29	0.088	A/G	0.0234	Yes
CHEK1	rs506652	99.57	100	0.048	A/G	0.4791	Yes
CHEK1	rs555144	98	100	0.244	G/A	0.7248	Yes
CHEK1	rs4056123	96.57	100	0.469	A/G	0.8958	Yes
CHEK1	rs79880991	98.33	100	0.036	G/A	0.1167	Yes
CHEK1	rs76872617	98.33	100	0	C/0	1	No
CHEK1	rs551711	98.38	100	0.139	A/G	0.6823	Yes
CHEK1	rs77348105	99.76	100	0.021	A/G	0.06042	Yes
CHEK1	rs4325320	96.9	100	0.15	G/A	0.6075	Yes
CHEK1	rs12288034	96.19	93.62	0.116	T/A	8.893e-16	No
CHEK1	rs7924417	96.43	100	0.305	A/C	0.817	Yes
CHEK1	rs11220194	99.57	100	0.029	G/A	1	Yes
CHEK1	rs2000658	95.67	100	0.146	C/A	0.896	Yes
CHEK1	rs530645	98.33	99.28	0.048	G/A	2.722e-07	No
CHEK1	rs549159	89.14	98	0.347	A/G	0.1611	No
CHEK1	rs487195	96.62	100	0.427	A/G	0.7386	Yes
CHEK1	rs579423	99.43	100	0.056	G/A	0.06546	Yes
CHEK1	rs12575533	98.43	100	0.091	A/G	0.6911	Yes
CHEK1	rs564450	95.95	100	0.24	G/A	0.1489	Yes
MAF: minor allele frequency in controls
Common/minor allele: 0 for missing allele
HWE: Hardy-Weinberg Equilibrium
Inclusion: inclusion for data analysis

## Sheet: Table S3
Table S3. Associations of typed SNPs and imputed variants in the ATR region with breast cancer risk
SNP	type	Coordinates	Location	Gene (Function)	imputation accuracy	OR	L95	U95	P
chr3:142118639:D	imputed	142118639	intronic	XRN1	0.833	0.8647	0.7285	1.026	0.09651
rs7633870	imputed	142118914	intronic	XRN1	0.949	0.8925	0.7327	1.087	0.2586
rs7623785	typed	142119140	intronic	XRN1	0.981	0.9814	0.8581	1.122	0.7839
rs62276415	imputed	142120546	intronic	XRN1	0.989	0.9852	0.8621	1.126	0.8274
rs13061823	imputed	142120786	intronic	XRN1	0.961	1.052	0.9208	1.203	0.4543
rs7613664	imputed	142121184	intronic	XRN1	0.924	1.041	0.9093	1.192	0.5588
rs953135	imputed	142121826	intronic	XRN1	0.993	0.9834	0.8608	1.123	0.8051
rs2306699	imputed	142122451	intronic	XRN1	0.996	0.9843	0.8617	1.124	0.8151
rs7652687	imputed	142123276	intronic	XRN1	0.965	1.062	0.9292	1.213	0.3791
rs2306700	imputed	142123841	exonic	XRN1 (synonymous)	0.906	0.889	0.7269	1.087	0.252
rs7349528	imputed	142124169	intronic	XRN1	0.917	0.8705	0.7377	1.027	0.1005
rs6440083	imputed	142124287	intronic	XRN1	0.952	1.024	0.8846	1.185	0.7536
rs9814159	imputed	142125922	intronic	XRN1	0.985	0.9885	0.8649	1.13	0.8652
rs73238182	typed	142128468	intronic	XRN1	0.914	1.198	1.023	1.404	0.02484
rs13082648	imputed	142129008	intronic	XRN1	0.988	0.9886	0.8652	1.13	0.8661
rs9836038	imputed	142130492	intronic	XRN1	0.98	1.003	0.8776	1.146	0.9681
rs144223614	imputed	142130957	intronic	XRN1	0.92	0.8541	0.694	1.051	0.1367
rs9867210	imputed	142132749	intronic	XRN1	0.995	1.003	0.8782	1.145	0.9698
rs11714528	imputed	142133218	intronic	XRN1	0.96	0.8826	0.7242	1.076	0.2159
rs13065140	imputed	142133572	intronic	XRN1	0.952	0.9972	0.8707	1.142	0.9675
rs11720007	imputed	142134712	intronic	XRN1	0.945	0.8859	0.7271	1.079	0.2292
rs13086907	imputed	142135117	intronic	XRN1	0.979	1.063	0.9078	1.244	0.4484
rs11714244	imputed	142138294	intronic	XRN1	0.92	0.8542	0.694	1.051	0.1368
rs57177110	imputed	142139172	intronic	XRN1	0.958	1.033	0.9039	1.181	0.6317
rs28708455	imputed	142139275	intronic	XRN1	0.952	1.023	0.8951	1.17	0.735
rs11720762	imputed	142140511	intronic	XRN1	0.952	0.8855	0.7269	1.079	0.2273
chr3:142140762:I	imputed	142140762	intronic	XRN1	0.945	0.8839	0.7254	1.077	0.2208
rs73238185	imputed	142141177	intronic	XRN1	0.96	0.8822	0.7239	1.075	0.2145
rs73238186	imputed	142141180	intronic	XRN1	0.96	0.8822	0.7239	1.075	0.2145
rs140269075	imputed	142143109	intronic	XRN1	0.974	0.937	0.6777	1.295	0.6935
rs73238187	imputed	142143674	intronic	XRN1	0.953	0.8868	0.7279	1.08	0.2331
chr3:142143707:I	imputed	142143707	intronic	XRN1	0.862	1.003	0.8125	1.238	0.9788
rs9826786	imputed	142146261	intronic	XRN1	0.96	1.024	0.8958	1.17	0.7311
rs56088529	imputed	142146369	intronic	XRN1	0.953	0.8869	0.728	1.08	0.2333
rs111253465	imputed	142147129	intronic	XRN1	0.937	0.8882	0.7284	1.083	0.2413
rs112037494	imputed	142147152	intronic	XRN1	0.953	0.8869	0.728	1.08	0.2333
rs12695761	imputed	142148059	intronic	XRN1	0.958	1.034	0.9044	1.182	0.6258
rs55687115	imputed	142148372	intronic	XRN1	0.957	0.8877	0.7286	1.082	0.2372
rs114846464	imputed	142149171	intronic	XRN1	0.838	0.612	0.3702	1.012	0.05555
rs4441672	imputed	142149212	intronic	XRN1	0.959	1.024	0.8965	1.171	0.7226
rs73238189	imputed	142149580	intronic	XRN1	0.976	1.318	0.9683	1.794	0.07927
rs73238191	typed	142151371	intronic	XRN1	0.938	1.249	0.9382	1.664	0.1277
rs6772400	imputed	142152477	intronic	XRN1	0.958	1.032	0.903	1.179	0.6448
rs11925693	imputed	142153453	intronic	XRN1	0.933	1.031	0.9011	1.18	0.6566
rs9829125	imputed	142155444	intronic	XRN1	0.962	1.013	0.8864	1.158	0.8497
rs9847364	imputed	142155763	intronic	XRN1	0.954	1.033	0.9038	1.181	0.6327
rs112828099	imputed	142157535	intronic	XRN1	0.939	0.8966	0.7373	1.09	0.274
rs6777255	imputed	142157992	intronic	XRN1	0.887	1.037	0.9037	1.191	0.6017
rs11711179	imputed	142159885	intronic	XRN1	0.93	0.8724	0.7094	1.073	0.1957
rs11711164	imputed	142160032	intronic	XRN1	0.989	0.9048	0.7441	1.1	0.3156
chr3:142162282:D	imputed	142162282	intronic	XRN1	0.825	0.8652	0.7237	1.034	0.1122
rs34058443	imputed	142163044	intronic	XRN1	0.975	1.053	0.8994	1.233	0.5202
rs11719737	typed	142164017	intronic	XRN1	0.972	0.8797	0.7239	1.069	0.1973
rs12635931	typed	142164735	intronic	XRN1	0.996	0.9947	0.8123	1.218	0.9588
rs113731212	imputed	142166946	upstream	XRN1	0.977	0.7679	0.4964	1.188	0.2356
rs111245771	imputed	142167118	upstream;downstream	XRN1;ATR	0.977	0.768	0.4964	1.188	0.2357
rs10935463	imputed	142167976	downstream	ATR	0.968	0.9806	0.8579	1.121	0.7736
rs1802904	typed	142168331	exonic	ATR (synonymous)	0.864	0.9187	0.7632	1.106	0.3705
rs111385995	imputed	142169115	intronic	ATR	0.96	0.77	0.4978	1.191	0.2403
chr3:142169199:I	imputed	142169199	intronic	ATR	0.971	1.065	0.9328	1.215	0.3524
rs111700291	typed	142169844	intronic	ATR	0.821	0.7894	0.5421	1.15	0.2175
rs13075259	imputed	142170600	intronic	ATR	0.958	0.9738	0.8512	1.114	0.6994
rs113913342	imputed	142170863	intronic	ATR	0.976	0.7685	0.4969	1.189	0.2365
rs77166419	imputed	142171193	intronic	ATR	0.98	0.7592	0.4895	1.177	0.2185
rs9828178	imputed	142171303	intronic	ATR	0.962	1.067	0.934	1.219	0.34
rs73238195	imputed	142171525	intronic	ATR	0.943	0.9423	0.7883	1.126	0.5139
rs11717703	typed	142171595	intronic	ATR	0.838	0.7096	0.433	1.163	0.1736
rs74385971	imputed	142171691	intronic	ATR	0.976	0.7683	0.4967	1.188	0.2361
rs9816736	imputed	142172780	intronic	ATR	0.967	1.068	0.9351	1.219	0.3322
rs13099184	imputed	142174416	intronic	ATR	0.962	0.9751	0.8526	1.115	0.7126
rs9820770	imputed	142175019	intronic	ATR	0.967	1.067	0.9347	1.219	0.3355
rs113288103	imputed	142175321	intronic	ATR	0.957	0.9053	0.7523	1.09	0.2927
rs62276422	imputed	142175527	intronic	ATR	0.852	0.8249	0.6566	1.036	0.09824
rs2229032	typed	142178144	exonic	ATR (nonsynonymous)	0.968	0.902	0.7547	1.078	0.2565
rs6780250	imputed	142179497	intronic	ATR	0.966	1.056	0.9248	1.206	0.421
rs75944669	imputed	142180577	intronic	ATR	0.976	0.7662	0.4954	1.185	0.2312
rs111381449	imputed	142181543	intronic	ATR	0.981	0.9202	0.7699	1.1	0.3606
rs112117384	imputed	142182648	intronic	ATR	0.976	0.7656	0.4951	1.184	0.2299
rs111538743	imputed	142183200	intronic	ATR	0.976	0.7655	0.495	1.184	0.2295
rs147478436	imputed	142186072	intronic	ATR	0.96	0.8749	0.6187	1.237	0.4497
rs76216793	imputed	142186153	intronic	ATR	0.971	0.7666	0.4958	1.185	0.2321
rs79893568	imputed	142189945	intronic	ATR	0.977	0.7637	0.4939	1.181	0.2254
rs9855140	imputed	142190101	intronic	ATR	0.964	1.069	0.9362	1.22	0.3253
rs80209596	imputed	142190608	intronic	ATR	0.977	0.7636	0.4939	1.181	0.2252
rs13075471	imputed	142191659	intronic	ATR	0.956	1.077	0.9446	1.228	0.2679
rs148658854	imputed	142192767	intronic	ATR	0.977	0.7636	0.4938	1.181	0.2251
rs4582075	imputed	142193545	intronic	ATR	0.961	0.973	0.852	1.111	0.6867
rs74758499	imputed	142193767	intronic	ATR	0.978	0.7629	0.4934	1.18	0.2237
rs112568347	imputed	142193876	intronic	ATR	0.978	0.7629	0.4934	1.18	0.2237
rs11715514	imputed	142194036	intronic	ATR	0.924	0.9852	0.86	1.129	0.8292
rs10935464	imputed	142194755	intronic	ATR	0.987	0.9238	0.7729	1.104	0.3838
rs184722692	imputed	142194766	intronic	ATR	0.978	0.7629	0.4934	1.18	0.2237
rs184376525	imputed	142194949	intronic	ATR	0.978	0.7629	0.4934	1.18	0.2237
rs62276427	imputed	142195146	intronic	ATR	0.959	0.9974	0.8624	1.154	0.9716
rs62276428	imputed	142195211	intronic	ATR	0.961	0.9988	0.8638	1.155	0.9871
rs147812234	imputed	142197079	intronic	ATR	0.991	0.9253	0.7741	1.106	0.3936
rs140512510	imputed	142197297	intronic	ATR	0.962	0.9696	0.8489	1.107	0.6484
rs149131818	imputed	142197463	intronic	ATR	0.987	0.9238	0.7729	1.104	0.3838
rs143223025	imputed	142197551	intronic	ATR	0.978	0.7629	0.4934	1.18	0.2236
chr3:142197969:D	imputed	142197969	intronic	ATR	0.919	0.9273	0.766	1.122	0.4385
rs145150784	imputed	142198749	intronic	ATR	0.981	0.755	0.4869	1.171	0.2094
rs149435807	imputed	142199090	intronic	ATR	0.981	0.755	0.4869	1.171	0.2094
rs138975449	imputed	142199254	intronic	ATR	0.962	0.97	0.8493	1.108	0.6532
rs147388567	imputed	142199357	intronic	ATR	0.978	0.7629	0.4934	1.18	0.2235
rs6775583	imputed	142199821	intronic	ATR	0.963	1.071	0.9379	1.222	0.3122
rs4558780	imputed	142200764	intronic	ATR	0.959	0.996	0.872	1.138	0.9534
rs4597728	imputed	142200809	intronic	ATR	0.968	1.071	0.9384	1.222	0.3094
rs77421614	imputed	142200878	intronic	ATR	0.978	0.7629	0.4934	1.18	0.2235
rs75755341	imputed	142201038	intronic	ATR	0.884	0.8162	0.5359	1.243	0.3439
rs114795110	imputed	142202195	intronic	ATR	0.981	0.755	0.4869	1.171	0.2094
rs112405423	imputed	142202591	intronic	ATR	0.872	0.7777	0.5032	1.202	0.2578
rs3922731	imputed	142202636	intronic	ATR	0.981	0.9236	0.7719	1.105	0.3852
rs3922730	imputed	142202857	intronic	ATR	0.941	1.072	0.9383	1.226	0.3052
rs6775718	imputed	142203235	intronic	ATR	0.965	1.06	0.929	1.21	0.3856
chr3:142204461:D	imputed	142204461	intronic	ATR	0.978	0.7629	0.4934	1.18	0.2236
rs73238200	imputed	142204634	intronic	ATR	0.979	0.9237	0.7723	1.105	0.3849
rs73238201	imputed	142204728	intronic	ATR	0.983	0.8917	0.7519	1.057	0.1874
rs73238202	imputed	142205344	intronic	ATR	0.984	0.9241	0.7727	1.105	0.387
rs116385099	imputed	142205422	intronic	ATR	0.978	0.7629	0.4934	1.18	0.2235
rs6785675	imputed	142205886	intronic	ATR	0.943	1.064	0.9306	1.216	0.3652
rs112722072	imputed	142206221	intronic	ATR	0.978	0.7629	0.4934	1.18	0.2235
rs80058915	imputed	142206670	intronic	ATR	0.978	0.7629	0.4934	1.18	0.2235
rs113541393	imputed	142209110	intronic	ATR	0.981	0.7549	0.4868	1.171	0.2092
rs111459230	imputed	142209136	intronic	ATR	0.93	0.7475	0.4816	1.16	0.1944
chr3:142210003:D	imputed	142210003	intronic	ATR	0.816	1.025	0.6719	1.564	0.9084
rs80246316	imputed	142210153	intronic	ATR	0.981	0.7549	0.4868	1.171	0.2092
rs112366351	imputed	142210511	intronic	ATR	0.978	0.7628	0.4934	1.179	0.2234
rs13096850	imputed	142210793	intronic	ATR	0.981	0.8078	0.5559	1.174	0.2631
rs7630115	imputed	142210801	intronic	ATR	0.967	0.9768	0.8571	1.113	0.7251
rs62276437	imputed	142210992	intronic	ATR	0.964	0.9895	0.856	1.144	0.8866
rs77390595	imputed	142212249	intronic	ATR	0.978	0.7628	0.4933	1.179	0.2233
rs75257588	imputed	142213063	intronic	ATR	0.978	0.7628	0.4933	1.179	0.2233
rs13092593	imputed	142213824	intronic	ATR	0.959	0.9701	0.8493	1.108	0.6551
rs4273389	imputed	142213930	intronic	ATR	0.967	1.067	0.9352	1.218	0.3344
rs62276439	imputed	142214192	intronic	ATR	0.879	0.8499	0.6859	1.053	0.1373
rs141050713	imputed	142214572	intronic	ATR	0.978	0.7628	0.4933	1.179	0.2232
rs11719960	imputed	142215171	intronic	ATR	0.827	0.8921	0.7039	1.13	0.3446
rs7620648	imputed	142215178	intronic	ATR	0.961	1.006	0.8813	1.148	0.9313
rs112018640	typed	142215233	exonic	ATR (synonymous)	0.934	0.8619	0.575	1.292	0.4717
rs6805118	typed	142216916	intronic	ATR	0.912	0.659	0.536	0.8102	7.597e-05
rs34660854	imputed	142217069	intronic	ATR	0.978	1.046	0.8911	1.229	0.5804
rs34686786	imputed	142217320	intronic	ATR	0.98	0.7564	0.4889	1.17	0.2099
rs2227932	imputed	142217537	exonic	ATR (synonymous)	0.971	0.7518	0.6082	0.9292	0.008311
rs115556969	typed	142218046	intronic	ATR	0.956	0.8931	0.6421	1.242	0.5019
rs11927681	imputed	142218348	intronic	ATR	0.881	0.8495	0.6858	1.052	0.1352
rs4256152	imputed	142219542	intronic	ATR	0.978	0.9971	0.8742	1.137	0.9651
rs113303973	imputed	142220513	intronic	ATR	0.98	0.7555	0.4883	1.169	0.2082
rs143627025	imputed	142220624	intronic	ATR	0.98	0.7555	0.4882	1.169	0.2081
rs111634551	imputed	142221705	intronic	ATR	0.98	0.7552	0.488	1.169	0.2076
rs76458322	imputed	142221846	intronic	ATR	0.979	0.7552	0.488	1.169	0.2075
rs9856772	typed	142221956	intronic	ATR	0.96	1.154	0.9311	1.429	0.191
rs11916455	imputed	142222074	intronic	ATR	0.979	0.9726	0.853	1.109	0.6788
rs2227931	imputed	142222284	exonic	ATR (synonymous)	0.979	0.9739	0.8541	1.11	0.6926
rs7618253	imputed	142222584	intronic	ATR	0.906	0.819	0.5381	1.247	0.3517
rs73240305	imputed	142222770	intronic	ATR	0.985	0.9238	0.7724	1.105	0.385
rs74541884	imputed	142223159	intronic	ATR	0.979	0.7548	0.4877	1.168	0.2068
rs150059835	imputed	142223367	intronic	ATR	0.979	0.7547	0.4877	1.168	0.2066
rs112407462	imputed	142224476	intronic	ATR	0.979	0.7544	0.4874	1.168	0.2061
rs113487251	imputed	142224751	intronic	ATR	0.979	0.7544	0.4874	1.168	0.206
rs3923464	imputed	142225388	intronic	ATR	0.979	0.9704	0.8511	1.106	0.6537
rs139948640	imputed	142227697	intronic	ATR	0.855	0.7591	0.4907	1.174	0.2157
rs71304142	typed	142227830	intronic	ATR	0.973	0.9085	0.6397	1.29	0.5917
rs7634158	imputed	142227902	intronic	ATR	0.986	1.069	0.9382	1.219	0.3147
rs139836762	imputed	142228252	intronic	ATR	0.979	0.7533	0.4866	1.166	0.204
rs13098343	imputed	142228486	intronic	ATR	0.989	1.068	0.9371	1.217	0.3241
rs113010814	imputed	142228696	intronic	ATR	0.979	0.7532	0.4865	1.166	0.2037
rs75632381	imputed	142228776	intronic	ATR	0.979	0.7532	0.4865	1.166	0.2037
rs79132510	imputed	142230143	intronic	ATR	0.979	0.7527	0.4861	1.165	0.2028
chr3:142230837:I	imputed	142230837	intronic	ATR	0.822	0.8362	0.5803	1.205	0.3373
rs9876254	imputed	142230846	intronic	ATR	0.978	1.052	0.9223	1.199	0.452
rs111280634	imputed	142231646	intronic	ATR	0.834	0.8069	0.5123	1.271	0.3546
rs116638497	imputed	142231836	intronic	ATR	0.9	0.7284	0.4532	1.171	0.1907
rs78212380	typed	142231990	intronic	ATR	0.958	1.033	0.727	1.467	0.8578
rs80094711	imputed	142232141	intronic	ATR	0.979	0.7519	0.4856	1.164	0.2014
rs76707259	imputed	142232739	intronic	ATR	0.834	0.7014	0.4778	1.03	0.07014
rs6440085	imputed	142232743	intronic	ATR	0.972	0.974	0.8537	1.111	0.6957
rs6440086	imputed	142233470	intronic	ATR	0.948	1.067	0.9347	1.219	0.3354
rs7624616	imputed	142233675	intronic	ATR	0.912	0.8007	0.5248	1.222	0.3025
rs6791816	imputed	142233990	intronic	ATR	0.989	1.069	0.9377	1.218	0.3192
rs10804682	typed	142234534	intronic	ATR	0.879	0.9905	0.8486	1.156	0.9034
rs9855919	imputed	142234589	intronic	ATR	0.989	1.069	0.9378	1.218	0.3189
rs76398314	imputed	142234716	intronic	ATR	0.911	0.8042	0.5278	1.225	0.3105
rs13066441	imputed	142239107	intronic	ATR	0.979	0.9728	0.8531	1.109	0.6801
rs73240309	imputed	142240223	intronic	ATR	0.982	0.9086	0.7592	1.087	0.2954
rs73240310	imputed	142240459	intronic	ATR	0.984	0.9096	0.7599	1.089	0.3018
rs77016361	imputed	142240601	intronic	ATR	0.978	0.7509	0.4848	1.163	0.1995
rs11708470	imputed	142240824	intronic	ATR	0.979	0.9727	0.8531	1.109	0.6798
rs7630130	imputed	142240934	intronic	ATR	0.99	1.074	0.942	1.224	0.287
rs9808914	imputed	142241058	intronic	ATR	0.986	1.074	0.9421	1.224	0.2859
rs9808943	imputed	142241123	intronic	ATR	0.989	1.073	0.9413	1.223	0.2918
rs113407801	imputed	142241325	intronic	ATR	0.978	0.7509	0.4848	1.163	0.1995
rs13085247	imputed	142242257	intronic	ATR	0.979	0.9727	0.8531	1.109	0.6798
rs13085261	imputed	142242287	intronic	ATR	0.979	0.9727	0.8531	1.109	0.6798
rs74581709	imputed	142242525	intronic	ATR	0.978	0.7508	0.4847	1.163	0.1993
rs112226233	imputed	142243089	intronic	ATR	0.978	0.7508	0.4847	1.163	0.1993
chr3:142243403:D	imputed	142243403	intronic	ATR	0.978	0.7508	0.4847	1.163	0.1992
rs7651071	imputed	142243850	intronic	ATR	0.987	1.065	0.9341	1.213	0.348
chr3:142244557:I	imputed	142244557	intronic	ATR	0.978	0.7506	0.4846	1.163	0.1989
rs9843148	typed	142244592	intronic	ATR	0.949	1.011	0.8758	1.166	0.8853
rs79576118	imputed	142244645	intronic	ATR	0.973	0.9016	0.7524	1.08	0.2621
rs75100831	imputed	142244647	intronic	ATR	0.978	0.9065	0.7573	1.085	0.2844
rs76784422	imputed	142244939	intronic	ATR	0.897	0.8599	0.5666	1.305	0.4783
rs113977681	imputed	142245861	intronic	ATR	0.978	0.7506	0.4845	1.163	0.199
rs7623524	imputed	142245984	intronic	ATR	0.974	1.076	0.9432	1.227	0.2763
rs6440087	imputed	142247052	intronic	ATR	0.983	1.078	0.9451	1.229	0.2639
chr3:142247444:I	imputed	142247444	intronic	ATR	0.899	0.7267	0.4519	1.169	0.1879
rs28617475	imputed	142247757	intronic	ATR	0.852	1.096	0.9528	1.26	0.1998
rs4683425	imputed	142248038	intronic	ATR	0.977	1.113	0.9094	1.361	0.2999
rs35440390	imputed	142248315	intronic	ATR	0.979	0.7507	0.4845	1.163	0.1992
rs35988759	imputed	142248323	intronic	ATR	0.979	0.7507	0.4845	1.163	0.1992
rs9683085	imputed	142248498	intronic	ATR	0.988	1.085	0.9514	1.237	0.2243
rs12629001	imputed	142250285	intronic	ATR	0.884	0.976	0.8493	1.122	0.7324
rs12629713	imputed	142250929	intronic	ATR	0.954	0.9569	0.8371	1.094	0.5188
chr3:142251454:D	imputed	142251454	intronic	ATR	0.919	0.8199	0.538	1.25	0.3556
rs7647573	imputed	142251583	intronic	ATR	0.992	1.084	0.9514	1.236	0.2251
rs13065800	imputed	142251714	intronic	ATR	0.985	0.9626	0.8443	1.097	0.5691
rs78069547	imputed	142251900	intronic	ATR	0.919	0.8198	0.5379	1.249	0.3555
chr3:142252442:I	imputed	142252442	intronic	ATR	0.979	0.7503	0.4842	1.163	0.1986
chr3:142254275:D	imputed	142254275	intronic	ATR	0.931	0.8163	0.53	1.257	0.3569
rs73240314	imputed	142255090	intronic	ATR	0.987	0.9093	0.7603	1.087	0.2975
rs111683393	imputed	142259225	intronic	ATR	0.978	0.7498	0.4838	1.162	0.1978
rs112042114	imputed	142259380	intronic	ATR	0.971	0.7572	0.4888	1.173	0.213
rs112212979	imputed	142259691	intronic	ATR	0.978	0.7498	0.4838	1.162	0.1978
rs74441887	typed	142260987	intronic	ATR	0.917	0.8178	0.5786	1.156	0.2545
rs11920625	typed	142261339	intronic	ATR	0.924	0.9567	0.7786	1.175	0.6735
chr3:142263349:I	imputed	142263349	intronic	ATR	0.983	0.7429	0.4782	1.154	0.1862
rs13063075	imputed	142263372	intronic	ATR	0.988	0.9623	0.8443	1.097	0.5647
rs77331924	typed	142263573	intronic	ATR	0.976	0.9113	0.5973	1.391	0.6667
rs13085998	imputed	142263812	intronic	ATR	0.989	1.073	0.9414	1.223	0.2908
rs13067795	imputed	142263858	intronic	ATR	0.986	1.074	0.9421	1.225	0.2848
chr3:142263999:D	imputed	142263999	intronic	ATR	0.978	0.7497	0.4836	1.162	0.1978
chr3:142264059:D	imputed	142264059	intronic	ATR	0.978	0.7497	0.4835	1.162	0.1977
chr3:142264506:D	imputed	142264506	intronic	ATR	0.978	0.7497	0.4836	1.162	0.1979
rs35238606	imputed	142264691	intronic	ATR	0.979	1.03	0.8766	1.21	0.7213
rs112145941	imputed	142264780	intronic	ATR	0.978	0.7497	0.4836	1.162	0.1979
rs66597875	imputed	142264782	intronic	ATR	0.958	0.9163	0.7653	1.097	0.3413
rs13065075	imputed	142265166	intronic	ATR	0.988	1.099	0.9643	1.253	0.1567
rs75424593	imputed	142265215	intronic	ATR	0.978	0.7497	0.4835	1.162	0.1979
rs113013729	imputed	142265430	intronic	ATR	0.978	0.7494	0.4834	1.162	0.1973
chr3:142266057:D	imputed	142266057	intronic	ATR	0.969	0.9535	0.8352	1.089	0.4813
chr3:142266059:D	imputed	142266059	intronic	ATR	0.923	0.9612	0.8383	1.102	0.5707
rs73240316	imputed	142266061	intronic	ATR	0.984	0.9155	0.7659	1.094	0.3321
rs13091637	typed	142266439	intronic	ATR	0.957	1.094	0.9322	1.283	0.272
chr3:142267887:D	imputed	142267887	intronic	ATR	0.986	0.9153	0.7658	1.094	0.3305
rs35993426	imputed	142268274	intronic	ATR	0.977	0.7494	0.4833	1.162	0.1975
rs34213965	imputed	142268277	intronic	ATR	0.977	0.7494	0.4833	1.162	0.1975
rs28910272	imputed	142268372	exonic	ATR (synonymous)	0.977	0.7494	0.4833	1.162	0.1975
rs34678750	imputed	142268612	intronic	ATR	0.977	0.7495	0.4833	1.162	0.1976
rs28910271	imputed	142269075	exonic	ATR (nonsynonymous)	0.977	0.7495	0.4833	1.162	0.1976
rs77919782	imputed	142269454	intronic	ATR	0.977	0.7494	0.4833	1.162	0.1976
rs76265277	imputed	142269519	intronic	ATR	0.977	0.7495	0.4833	1.162	0.1976
rs114193804	imputed	142269921	intronic	ATR	0.954	0.8215	0.5349	1.262	0.3692
rs6440088	imputed	142270359	intronic	ATR	0.956	1.116	0.9771	1.275	0.1056
chr3:142270950:I	imputed	142270950	intronic	ATR	0.902	1.126	0.9826	1.291	0.08762
chr3:142271139:D	imputed	142271139	intronic	ATR	0.862	1.098	0.9557	1.262	0.1863
rs148591360	imputed	142271220	intronic	ATR	0.986	0.8715	0.6171	1.231	0.4349
rs10935465	imputed	142271797	intronic	ATR	0.989	1.105	0.9692	1.26	0.1354
rs9869842	imputed	142272314	intronic	ATR	0.992	1.119	0.981	1.276	0.09428
rs111287317	imputed	142273004	intronic	ATR	0.977	0.7494	0.4832	1.162	0.1978
rs13070239	imputed	142273032	intronic	ATR	0.986	0.9306	0.8157	1.062	0.2846
rs112233184	imputed	142273421	intronic	ATR	0.943	0.7521	0.4848	1.167	0.2035
rs13092234	imputed	142273836	intronic	ATR	0.974	0.9347	0.8188	1.067	0.3178
rs79902118	imputed	142274224	intronic	ATR	0.982	0.7432	0.4781	1.155	0.1873
rs113943234	imputed	142274286	intronic	ATR	0.976	0.7495	0.4831	1.163	0.198
rs35453605	typed	142274373	intronic	ATR	0.98	1.253	0.9511	1.651	0.1088
rs35404216	imputed	142274386	intronic	ATR	0.976	0.7495	0.4831	1.163	0.198
rs7641914	imputed	142274534	intronic	ATR	0.973	0.9543	0.8354	1.09	0.4907
rs28910270	imputed	142275353	exonic	ATR (synonymous)	0.982	0.7433	0.4781	1.155	0.1875
chr3:142275962:I	imputed	142275962	intronic	ATR	0.993	1.119	0.981	1.276	0.09407
rs62276444	imputed	142277135	intronic	ATR	0.973	0.8549	0.7294	1.002	0.05281
rs146181402	imputed	142277181	intronic	ATR	0.96	0.739	0.4771	1.145	0.1753
rs75948304	imputed	142277312	intronic	ATR	0.931	0.8356	0.5675	1.23	0.3628
rs73240318	imputed	142277427	intronic	ATR	0.886	0.9031	0.7405	1.101	0.3143
rs2227929	imputed	142277536	exonic	ATR (synonymous)	0.986	0.9311	0.8161	1.062	0.2881
rs2227930	imputed	142277575	exonic	ATR (synonymous)	0.993	1.119	0.9811	1.276	0.09405
rs115339114	typed	142277814	intronic	ATR	0.95	0.7349	0.4699	1.149	0.1769
rs113824674	imputed	142279426	intronic	ATR	0.968	0.771	0.4943	1.203	0.2515
rs6440089	imputed	142279796	intronic	ATR	0.993	1.118	0.9805	1.275	0.09559
rs74556916	imputed	142279797	intronic	ATR	0.968	0.771	0.4943	1.203	0.2516
rs28897765	imputed	142280108	exonic	ATR (synonymous)	0.968	0.771	0.4943	1.203	0.2516
rs113791502	imputed	142280837	intronic	ATR	0.969	0.771	0.4943	1.203	0.2517
chr3:142280923:I	imputed	142280923	intronic	ATR	0.966	0.919	0.767	1.101	0.3604
chr3:142280925:I	imputed	142280925	intronic	ATR	0.965	0.9244	0.7712	1.108	0.3948
chr3:142280990:D	imputed	142280990	intronic	ATR	0.958	0.7798	0.5002	1.216	0.2725
rs28897764	imputed	142281298	exonic	ATR (nonsynonymous)	0.975	0.7652	0.4897	1.196	0.24
rs2227928	typed	142281612	exonic	ATR (nonsynonymous)	0.937	1.119	0.9771	1.282	0.1041
rs115097590	imputed	142281971	intronic	ATR	0.989	0.6706	0.4176	1.077	0.09826
rs112718453	imputed	142281994	intronic	ATR	0.969	0.7711	0.4943	1.203	0.2518
rs111379757	imputed	142282058	intronic	ATR	0.969	0.7711	0.4943	1.203	0.2518
rs60001529	imputed	142282717	intronic	ATR	0.99	0.9162	0.7665	1.095	0.3364
rs143738215	imputed	142282974	intronic	ATR	0.889	0.7497	0.4623	1.216	0.243
rs187588829	imputed	142282975	intronic	ATR	0.889	0.7497	0.4623	1.216	0.243
rs1129391	imputed	142283766	intronic	ATR	0.985	0.9515	0.8336	1.086	0.4611
chr3:142283776:D	imputed	142283776	intronic	ATR	0.969	0.771	0.4943	1.203	0.2517
rs1129393	imputed	142283813	intronic	ATR	0.991	1.102	0.9665	1.256	0.147
rs113060451	imputed	142285455	intronic	ATR	0.934	0.7755	0.4972	1.21	0.2625
rs111472906	imputed	142285647	intronic	ATR	0.969	0.771	0.4942	1.203	0.2517
rs79480272	imputed	142286519	intronic	ATR	0.969	0.771	0.4942	1.203	0.2516
rs62276447	imputed	142287047	intronic	ATR	0.882	0.8472	0.6839	1.049	0.129
chr3:142287167:D	imputed	142287167	intronic	ATR	0.917	0.7728	0.4951	1.206	0.2563
rs11707731	imputed	142287627	intronic	ATR	0.992	1.001	0.8524	1.176	0.9882
rs114507689	imputed	142287648	intronic	ATR	0.969	0.771	0.4942	1.203	0.2516
rs35363608	imputed	142288042	intronic	ATR	0.969	0.771	0.4942	1.203	0.2517
rs6776402	imputed	142288199	intronic	ATR	0.985	0.9276	0.813	1.058	0.2644
rs34383865	imputed	142288217	intronic	ATR	0.969	0.771	0.4942	1.203	0.2517
rs34104088	imputed	142288366	intronic	ATR	0.935	0.7739	0.496	1.207	0.2587
rs111548574	imputed	142288475	intronic	ATR	0.969	0.771	0.4942	1.203	0.2517
rs144564619	imputed	142289444	intronic	ATR	0.889	0.7496	0.4622	1.216	0.2427
rs68065420	imputed	142289863	intronic	ATR	0.972	1.043	0.8885	1.225	0.6063
rs62276448	imputed	142289925	intronic	ATR	0.935	0.8424	0.715	0.9924	0.04026
rs111391550	imputed	142290146	intronic	ATR	0.969	0.771	0.4942	1.203	0.2517
rs11923612	imputed	142290490	intronic	ATR	0.975	0.9266	0.8114	1.058	0.2599
rs145088285	imputed	142290986	intronic	ATR	0.969	0.771	0.4942	1.203	0.2517
rs113617142	imputed	142291689	intronic	ATR	0.969	0.7709	0.4941	1.203	0.2516
rs12639363	imputed	142292518	intronic	ATR	0.984	0.9284	0.8136	1.059	0.2703
rs116088897	imputed	142293247	intronic	ATR	0.905	1.09	0.878	1.354	0.4336
chr3:142293878:I	imputed	142293878	intronic	ATR	0.989	0.9159	0.7665	1.095	0.3341
rs111425779	imputed	142294043	intronic	ATR	0.969	0.7709	0.4941	1.203	0.2516
rs112592945	imputed	142294178	intronic	ATR	0.969	0.7709	0.4941	1.203	0.2517
rs13068397	imputed	142294425	intronic	ATR	0.98	0.9277	0.8127	1.059	0.2662
rs77081474	imputed	142294634	intronic	ATR	0.986	0.9151	0.7662	1.093	0.3276
rs112809228	imputed	142294789	intronic	ATR	0.965	0.7699	0.4936	1.201	0.2488
rs73240323	imputed	142294803	intronic	ATR	0.989	0.916	0.7665	1.095	0.3345
rs79710000	imputed	142295196	intronic	ATR	0.911	0.848	0.5532	1.3	0.4494
rs6782400	imputed	142295368	intronic	ATR	0.975	1.118	0.9794	1.276	0.09876
rs77954762	imputed	142295388	intronic	ATR	0.912	0.8453	0.551	1.297	0.4415
chr3:142295743:I	imputed	142295743	intronic	ATR	0.961	1.109	0.9712	1.267	0.1261
chr3:142295746:I	imputed	142295746	intronic	ATR	0.868	1.114	0.9696	1.281	0.1271
rs77637732	imputed	142296208	intronic	ATR	0.969	0.7708	0.4939	1.203	0.2516
rs113153634	imputed	142296710	intronic	ATR	0.97	0.7708	0.4939	1.203	0.2516
rs116409168	imputed	142297972	upstream	ATR	0.97	0.7705	0.4937	1.203	0.2509
rs6768093	imputed	142298200	upstream	ATR	0.984	1.106	0.9702	1.261	0.1315
rs36090479	imputed	142298266	upstream	ATR	0.97	0.7705	0.4937	1.203	0.251
rs35264204	imputed	142298272	upstream	ATR	0.97	0.7705	0.4937	1.203	0.251
rs116513009	imputed	142298659	upstream	ATR	0.971	0.7705	0.4937	1.203	0.2512
rs113887297	imputed	142299659	intergenic	ATR(dist=1991),PLS1(dist=15570)	0.972	0.7705	0.4936	1.203	0.2511
rs9858204	imputed	142299855	intergenic	ATR(dist=2187),PLS1(dist=15374)	0.975	0.9546	0.8001	1.139	0.6063
rs9820353	imputed	142299926	intergenic	ATR(dist=2258),PLS1(dist=15303)	0.907	1.124	0.9813	1.287	0.09167
rs13072346	imputed	142300002	intergenic	ATR(dist=2334),PLS1(dist=15227)	0.976	0.9236	0.8089	1.054	0.2396
rs13072355	imputed	142300006	intergenic	ATR(dist=2338),PLS1(dist=15223)	0.98	0.9251	0.8105	1.056	0.2488
rs6792259	imputed	142301439	intergenic	ATR(dist=3771),PLS1(dist=13790)	0.978	1.107	0.9702	1.262	0.1311
rs116647530	imputed	142301578	intergenic	ATR(dist=3910),PLS1(dist=13651)	0.863	0.974	0.5782	1.641	0.9211
chr3:142302081:I	imputed	142302081	intergenic	ATR(dist=4413),PLS1(dist=13148)	0.988	0.9156	0.7663	1.094	0.3313
rs113686784	imputed	142303068	intergenic	ATR(dist=5400),PLS1(dist=12161)	0.973	0.7704	0.4935	1.203	0.2509
rs112594982	imputed	142303710	intergenic	ATR(dist=6042),PLS1(dist=11519)	0.973	0.7704	0.4936	1.203	0.251
rs9825207	imputed	142304543	intergenic	ATR(dist=6875),PLS1(dist=10686)	0.984	1.107	0.9705	1.262	0.1304
rs55994893	imputed	142304694	intergenic	ATR(dist=7026),PLS1(dist=10535)	0.988	0.9156	0.7663	1.094	0.3317
rs56397702	imputed	142304764	intergenic	ATR(dist=7096),PLS1(dist=10465)	0.953	0.8949	0.7433	1.077	0.2406
rs113171440	imputed	142304794	intergenic	ATR(dist=7126),PLS1(dist=10435)	0.966	0.7812	0.5007	1.219	0.2768
rs113354435	imputed	142305596	intergenic	ATR(dist=7928),PLS1(dist=9633)	0.937	0.7709	0.4937	1.204	0.2524
rs7641330	imputed	142305638	intergenic	ATR(dist=7970),PLS1(dist=9591)	0.981	1.086	0.9531	1.237	0.2161
rs13089219	imputed	142305956	intergenic	ATR(dist=8288),PLS1(dist=9273)	0.983	0.9248	0.8104	1.055	0.2464
rs12638158	imputed	142306165	intergenic	ATR(dist=8497),PLS1(dist=9064)	0.983	0.9247	0.8103	1.055	0.2456
rs76452518	imputed	142306179	intergenic	ATR(dist=8511),PLS1(dist=9050)	0.973	0.7704	0.4936	1.203	0.251
rs113648186	imputed	142306490	intergenic	ATR(dist=8822),PLS1(dist=8739)	0.973	0.7704	0.4936	1.203	0.251
rs113751916	imputed	142307691	intergenic	ATR(dist=10023),PLS1(dist=7538)	0.974	0.7704	0.4936	1.203	0.251
rs9879995	imputed	142307799	intergenic	ATR(dist=10131),PLS1(dist=7430)	0.98	1.111	0.9743	1.266	0.1162
rs12634255	imputed	142307977	intergenic	ATR(dist=10309),PLS1(dist=7252)	0.973	0.928	0.8125	1.06	0.2704
rs9846960	imputed	142308070	intergenic	ATR(dist=10402),PLS1(dist=7159)	0.975	1.08	0.9479	1.231	0.2477
rs112414232	imputed	142308283	intergenic	ATR(dist=10615),PLS1(dist=6946)	0.974	0.7704	0.4936	1.203	0.251
rs6770155	imputed	142308691	intergenic	ATR(dist=11023),PLS1(dist=6538)	0.975	1.107	0.9702	1.263	0.1308
chr3:142308902:D	imputed	142308902	intergenic	ATR(dist=11235),PLS1(dist=6324)	0.969	1.089	0.955	1.241	0.2041
rs148748823	imputed	142309676	intergenic	ATR(dist=12008),PLS1(dist=5553)	0.974	0.7705	0.4936	1.203	0.2511
rs73240328	imputed	142310205	intergenic	ATR(dist=12537),PLS1(dist=5024)	0.976	0.9571	0.8025	1.141	0.6258
chr3:142310983:I	imputed	142310983	intergenic	ATR(dist=13315),PLS1(dist=4246)	0.975	0.7705	0.4936	1.203	0.2511
rs139059188	imputed	142310993	intergenic	ATR(dist=13325),PLS1(dist=4236)	0.907	0.7469	0.4797	1.163	0.1963
rs6440090	imputed	142311131	intergenic	ATR(dist=13463),PLS1(dist=4098)	0.953	1.112	0.9738	1.27	0.1167
rs140392928	imputed	142311279	intergenic	ATR(dist=13611),PLS1(dist=3950)	0.975	0.7704	0.4936	1.203	0.251
rs6799752	imputed	142311712	intergenic	ATR(dist=14044),PLS1(dist=3517)	0.971	1.11	0.9731	1.267	0.1202
rs78044328	imputed	142311973	intergenic	ATR(dist=14305),PLS1(dist=3256)	0.975	0.7705	0.4936	1.203	0.2511
chr3:142312082:I	imputed	142312082	intergenic	ATR(dist=14414),PLS1(dist=3147)	0.975	0.7705	0.4936	1.203	0.2511
rs7610557	imputed	142312371	intergenic	ATR(dist=14703),PLS1(dist=2858)	0.975	1.107	0.9704	1.263	0.1302
rs7632782	typed	142312398	intergenic	ATR(dist=14730),PLS1(dist=2831)	0.971	1.155	0.8798	1.517	0.2991
rs143111340	imputed	142312459	intergenic	ATR(dist=14791),PLS1(dist=2770)	0.975	0.7705	0.4936	1.203	0.251
rs147510081	imputed	142312460	intergenic	ATR(dist=14792),PLS1(dist=2769)	0.975	0.7705	0.4936	1.203	0.251
rs113498085	imputed	142312840	intergenic	ATR(dist=15172),PLS1(dist=2389)	0.971	0.7732	0.4955	1.206	0.2571
rs112864507	imputed	142312959	intergenic	ATR(dist=15291),PLS1(dist=2270)	0.982	0.767	0.4908	1.199	0.2442
rs116071321	imputed	142313368	intergenic	ATR(dist=15700),PLS1(dist=1861)	0.805	0.8403	0.5529	1.277	0.4152
rs111620518	imputed	142313409	intergenic	ATR(dist=15741),PLS1(dist=1820)	0.976	0.7703	0.4935	1.202	0.2505
rs6440091	imputed	142313515	intergenic	ATR(dist=15847),PLS1(dist=1714)	0.955	1.104	0.9669	1.262	0.1432
chr3:142313553:I	imputed	142313553	intergenic	ATR(dist=15885),PLS1(dist=1676)	0.936	0.8516	0.7242	1.001	0.05197
rs74897170	imputed	142313677	intergenic	ATR(dist=16009),PLS1(dist=1552)	0.976	0.7702	0.4935	1.202	0.2503
rs77407486	imputed	142313827	intergenic	ATR(dist=16159),PLS1(dist=1402)	0.976	0.7702	0.4935	1.202	0.2503
rs6440092	imputed	142313987	intergenic	ATR(dist=16319),PLS1(dist=1242)	0.968	1.11	0.973	1.267	0.1203
rs114177312	imputed	142314050	intergenic	ATR(dist=16382),PLS1(dist=1179)	0.977	0.7702	0.4935	1.202	0.2502
rs13069307	imputed	142315074	upstream	PLS1	0.966	1.09	0.956	1.243	0.1981
rs28365824	typed	142315114	upstream	PLS1	0.967	0.8825	0.7377	1.056	0.1714
rs112514146	imputed	142315185	upstream	PLS1	0.978	0.77	0.4934	1.202	0.2496
rs73228752	imputed	142315446	intronic	PLS1	0.837	0.8886	0.7018	1.125	0.3265
rs76964598	imputed	142315928	intronic	PLS1	0.978	0.7698	0.4933	1.201	0.2492
rs6440093	imputed	142316036	intronic	PLS1	0.971	1.111	0.9741	1.268	0.1165
rs78824196	imputed	142316042	intronic	PLS1	0.978	0.7699	0.4934	1.201	0.2493
rs113207399	imputed	142316394	intronic	PLS1	0.978	0.7698	0.4933	1.201	0.249
rs6440094	imputed	142316443	intronic	PLS1	0.974	1.109	0.9718	1.265	0.1246
rs6414350	imputed	142316660	intronic	PLS1	0.968	1.09	0.9563	1.242	0.1968
rs76661792	imputed	142316805	intronic	PLS1	0.978	0.7697	0.4933	1.201	0.2487
rs111566796	imputed	142317248	intronic	PLS1	0.918	0.7668	0.4913	1.197	0.2424
rs111795174	imputed	142317336	intronic	PLS1	0.974	0.8006	0.5153	1.244	0.3225
rs11709900	imputed	142317349	intronic	PLS1	0.956	0.9917	0.8417	1.168	0.9205
rs13086864	imputed	142318024	intronic	PLS1	0.881	0.8939	0.779	1.026	0.11
rs181046608	imputed	142318232	intronic	PLS1	0.944	0.7944	0.51	1.237	0.3088
rs7651542	imputed	142318462	intronic	PLS1	0.952	1.094	0.9589	1.248	0.1814
chr3:142318592:D	imputed	142318592	intronic	PLS1	0.965	0.98	0.8216	1.169	0.8224
rs11718899	imputed	142318629	intronic	PLS1	0.956	0.9118	0.7977	1.042	0.1758
rs13093304	imputed	142318911	intronic	PLS1	0.956	0.9121	0.798	1.043	0.1774
rs13093869	imputed	142319213	intronic	PLS1	0.965	1.114	0.9759	1.271	0.1099
rs73228757	imputed	142320081	intronic	PLS1	0.94	0.9211	0.7652	1.109	0.385
rs7428496	imputed	142320532	intronic	PLS1	0.909	1.111	0.9694	1.273	0.1301
rs73228758	imputed	142320559	intronic	PLS1	0.975	0.941	0.7877	1.124	0.5024
rs7432464	imputed	142320657	intronic	PLS1	0.947	0.9013	0.7879	1.031	0.1296
rs73228759	imputed	142320779	intronic	PLS1	0.832	0.9243	0.7319	1.167	0.5088
chr3:142321651:I	imputed	142321651	intronic	PLS1	0.954	0.9554	0.799	1.142	0.617
rs9813377	imputed	142321717	intronic	PLS1	0.97	0.9471	0.7931	1.131	0.548
rs7647212	imputed	142322055	intronic	PLS1	0.973	0.9578	0.803	1.142	0.6318
rs78746153	typed	142322113	intronic	PLS1	0.919	0.7001	0.4973	0.9857	0.04107
rs7647497	imputed	142322333	intronic	PLS1	0.966	0.9566	0.8018	1.141	0.6218
rs111823442	imputed	142323552	intronic	PLS1	0.931	0.7612	0.5326	1.088	0.1343
rs9844137	imputed	142323770	intronic	PLS1	0.971	0.9578	0.8029	1.143	0.632
rs9824176	imputed	142323771	intronic	PLS1	0.886	1.135	0.9884	1.303	0.07269
rs73228762	imputed	142325220	intronic	PLS1	0.939	0.954	0.7757	1.173	0.6558
rs6440095	imputed	142325748	intronic	PLS1	0.978	0.9767	0.8216	1.161	0.7897
rs9816128	imputed	142327107	intronic	PLS1	0.976	0.9552	0.8012	1.139	0.6092
rs9816275	imputed	142327240	intronic	PLS1	0.975	0.9525	0.799	1.135	0.5867
rs7633021	imputed	142327824	intronic	PLS1	0.965	0.9552	0.801	1.139	0.6098
chr3:142328277:I	imputed	142328277	intronic	PLS1	0.984	0.9737	0.8195	1.157	0.7624
rs77871811	imputed	142328581	intronic	PLS1	0.992	0.7311	0.5092	1.05	0.08964
rs9826463	imputed	142328919	intronic	PLS1	0.966	0.958	0.802	1.144	0.6356
rs56383228	imputed	142330863	intronic	PLS1	0.978	0.9559	0.802	1.139	0.6145
rs6440096	imputed	142331360	intronic	PLS1	0.985	0.9739	0.8197	1.157	0.7637
rs6440097	imputed	142331719	intronic	PLS1	0.978	0.9559	0.802	1.139	0.614
rs148532712	imputed	142331878	intronic	PLS1	0.992	0.7312	0.5093	1.05	0.08974
rs9683274	imputed	142332110	intronic	PLS1	0.967	1.037	0.8552	1.256	0.7146
rs56161530	imputed	142332376	intronic	PLS1	0.985	0.9803	0.8065	1.192	0.842
rs28709617	imputed	142332635	intronic	PLS1	0.978	0.9559	0.8021	1.139	0.6143
rs4413348	imputed	142333025	intronic	PLS1	0.926	1.109	0.9684	1.27	0.1347
rs28378300	imputed	142333064	intronic	PLS1	0.972	0.9553	0.8008	1.14	0.6115
rs28647471	imputed	142333164	intronic	PLS1	0.978	0.9559	0.8021	1.139	0.6143
rs73228773	typed	142333192	intronic	PLS1	0.769	0.9553	0.7322	1.246	0.7358
rs62278462	imputed	142333537	intronic	PLS1	0.838	0.8334	0.6703	1.036	0.1008
rs4398471	imputed	142333969	intronic	PLS1	0.978	0.956	0.8022	1.139	0.6148
rs7638338	imputed	142334730	intronic	PLS1	0.987	0.9748	0.8206	1.158	0.771
chr3:142334797:D	imputed	142334797	intronic	PLS1	0.962	0.7589	0.5311	1.084	0.1297
rs9868309	imputed	142335332	intronic	PLS1	0.979	0.9561	0.8023	1.139	0.6156
rs115683937	imputed	142335548	intronic	PLS1	0.938	0.9498	0.7733	1.166	0.623
rs9856302	imputed	142336361	intronic	PLS1	0.925	1.111	0.9703	1.272	0.1276
rs11711434	imputed	142336362	intronic	PLS1	0.98	0.9786	0.8043	1.191	0.8289
rs2049325	imputed	142337430	intronic	PLS1	0.926	1.109	0.9684	1.27	0.1348
rs2049326	imputed	142337672	intronic	PLS1	0.926	1.109	0.9684	1.27	0.1348
rs75274088	imputed	142337804	intronic	PLS1	0.925	0.9146	0.7984	1.048	0.1981
rs9866958	imputed	142338441	intronic	PLS1	0.892	1.116	0.9722	1.28	0.1191
rs9847445	imputed	142338536	intronic	PLS1	0.953	0.98	0.8228	1.167	0.8205
rs58910647	imputed	142339050	intronic	PLS1	0.982	0.9822	0.8265	1.167	0.8389
rs7609842	imputed	142339815	intronic	PLS1	0.881	1.104	0.9614	1.267	0.1613
rs9857567	typed	142340201	intronic	PLS1	0.888	1.166	0.9837	1.382	0.07668
rs13071750	imputed	142340807	intronic	PLS1	0.92	0.9115	0.7956	1.044	0.1818
rs13316756	imputed	142340879	intronic	PLS1	0.994	0.9815	0.8263	1.166	0.8321
chr3:142340979:D	imputed	142340979	intronic	PLS1	0.91	1.104	0.9634	1.266	0.1542
rs9862919	imputed	142341146	intronic	PLS1	0.925	1.105	0.9651	1.266	0.1482
rs9824893	imputed	142341152	intronic	PLS1	0.919	1.104	0.9636	1.265	0.1542
rs9862686	imputed	142341201	intronic	PLS1	0.994	0.9814	0.8261	1.166	0.8307
rs9882763	imputed	142341308	intronic	PLS1	0.925	1.105	0.9648	1.265	0.1493
rs67594010	imputed	142341701	intronic	PLS1	0.98	1.026	0.8736	1.206	0.7511
rs73228782	imputed	142341896	intronic	PLS1	0.944	0.9543	0.7764	1.173	0.6572
rs34392719	imputed	142342112	intronic	PLS1	0.922	0.9126	0.7964	1.046	0.1878
chr3:142342164:I	imputed	142342164	intronic	PLS1	0.985	0.9895	0.8416	1.163	0.8988
rs78251941	imputed	142342942	intronic	PLS1	0.964	0.7634	0.5338	1.092	0.1392
rs4582093	imputed	142342945	intronic	PLS1	0.994	0.9815	0.8262	1.166	0.8317
rs114315716	typed	142343210	intronic	PLS1	0.639	0.5443	0.3954	0.7491	0.0001899
rs2030613	imputed	142343391	intronic	PLS1	0.925	1.105	0.9647	1.265	0.1496
rs2177396	imputed	142343401	intronic	PLS1	0.925	1.105	0.9647	1.265	0.1497
rs2140432	imputed	142343552	intronic	PLS1	0.921	1.105	0.9644	1.265	0.1507
rs2140433	imputed	142343691	intronic	PLS1	0.983	0.9602	0.8059	1.144	0.6497
chr3:142343788:D	imputed	142343788	intronic	PLS1	0.972	0.9672	0.8111	1.153	0.7106
rs2140434	imputed	142343791	intronic	PLS1	0.993	0.98	0.825	1.164	0.8184
rs2177397	imputed	142343980	intronic	PLS1	0.994	0.9808	0.8256	1.165	0.8249
rs17623058	typed	142344039	intronic	PLS1	0.964	0.9851	0.8101	1.198	0.8808
chr3:142344089:I	imputed	142344089	intronic	PLS1	0.993	0.9821	0.8269	1.167	0.8371
rs6797237	imputed	142344689	intronic	PLS1	0.954	0.9805	0.8205	1.172	0.828
rs16852464	typed	142344984	intronic	PLS1	0.932	1.128	0.9606	1.325	0.1415
rs6797745	imputed	142345203	intronic	PLS1	0.937	0.9753	0.8147	1.167	0.7849
rs6773213	imputed	142345397	intronic	PLS1	0.952	0.9752	0.8159	1.166	0.7827
rs6775813	imputed	142345623	intronic	PLS1	0.9	1.114	0.9711	1.278	0.1233
rs6800573	imputed	142345817	intronic	PLS1	0.946	0.9763	0.816	1.168	0.7929
rs7622648	imputed	142346132	intronic	PLS1	0.952	0.9758	0.8165	1.166	0.788
rs13075800	imputed	142346554	intronic	PLS1	0.983	1.025	0.8725	1.205	0.7615
rs1916639	imputed	142346764	intronic	PLS1	0.898	1.114	0.9707	1.277	0.1246
Gene (Function): gene (type of variants) for exonic variants; gene(dist=) represents the bp distance from the nearby genes
OR: odds ratio; U95: lower 95% confidence interval; L95: upper 95% confidence interval

## Sheet: Table S4
Table S4. Associations of typed SNPs and imputed variants in the CHEK1 region with breast cancer risk
SNP	type	Coordinates	Location	Gene (Function)	imputation accuracy	OR	L95	U95	P
rs494989	imputed	125445394	intronic	EI24	0.953	1.073	0.8969	1.283	0.4425
rs550276	imputed	125446070	intronic	EI24	0.95	1.072	0.8968	1.283	0.4431
rs554721	typed	125446513	intronic	EI24	0.974	0.9513	0.7956	1.137	0.5842
rs2155388	typed	125446643	intronic	EI24	0.96	1.425	1.228	1.654	3.115e-06
rs544849	typed	125447727	intronic	EI24	0.993	0.9158	0.7289	1.151	0.4498
rs11220135	imputed	125451422	intronic	EI24	0.858	1.176	0.9783	1.413	0.08432
rs4627097	typed	125452313	exonic	EI24 (nonsynonymous)	0.93	1.205	1.047	1.388	0.009212
rs74401064	typed	125453301	intronic	EI24	0.934	0.9585	0.6895	1.332	0.8009
rs7094	typed	125453890	UTR3	EI24	0.98	0.7884	0.6287	0.9886	0.03947
rs11220138	imputed	125455822	intergenic	EI24(dist=1247),STT3A(dist=6917)	0.848	0.9518	0.7143	1.268	0.7358
rs487892	imputed	125455864	intergenic	EI24(dist=1289),STT3A(dist=6875)	0.93	1.241	1.009	1.526	0.0412
rs77468344	typed	125456805	intergenic	EI24(dist=2230),STT3A(dist=5934)	0.968	1.065	0.8323	1.364	0.6151
rs549028	imputed	125458102	intergenic	EI24(dist=3527),STT3A(dist=4637)	0.961	1.127	0.98	1.297	0.09339
rs66646893	imputed	125458199	intergenic	EI24(dist=3624),STT3A(dist=4540)	0.828	1.02	0.8505	1.223	0.8308
rs562599	imputed	125459951	intergenic	EI24(dist=5376),STT3A(dist=2788)	0.95	1.269	1.035	1.556	0.02222
rs1293672	imputed	125461034	intergenic	EI24(dist=6459),STT3A(dist=1705)	0.947	1.214	0.989	1.491	0.06373
rs545673	imputed	125461497	intergenic	EI24(dist=6922),STT3A(dist=1242)	0.933	1.151	1.007	1.315	0.03933
rs548181	typed	125461709	intergenic	EI24(dist=7134),STT3A(dist=1030)	0.966	1.264	1.034	1.545	0.02237
rs503288	imputed	125461787	upstream	STT3A	0.946	0.9579	0.7873	1.166	0.6674
rs503287	typed	125461788	upstream	STT3A	0.933	0.8508	0.7026	1.03	0.09816
rs11220140	imputed	125462635	upstream	STT3A	0.989	0.9716	0.7671	1.231	0.8111
rs11220141	typed	125462642	upstream	STT3A	0.964	0.9589	0.7605	1.209	0.7227
rs79148226	imputed	125463327	intronic	STT3A	0.989	0.892	0.6906	1.152	0.3817
chr11:125463750:D	imputed	125463750	intronic	STT3A	0.957	1.155	1.011	1.319	0.03405
rs77291826	imputed	125464045	intronic	STT3A	0.988	0.8942	0.6922	1.155	0.3924
rs543389	imputed	125464841	intronic	STT3A	0.98	1.175	0.9584	1.441	0.1207
rs2702023	typed	125465020	intronic	STT3A	0.965	1.191	1.041	1.361	0.01073
rs563117	imputed	125465166	intronic	STT3A	0.982	1.184	1.037	1.353	0.01242
rs554552	imputed	125465287	intronic	STT3A	0.987	1.178	1.031	1.345	0.01563
rs10082632	imputed	125465862	exonic	STT3A (synonymous)	0.991	0.9224	0.7158	1.189	0.5322
rs79017058	imputed	125465905	intronic	STT3A	0.989	0.8967	0.6942	1.158	0.4039
rs12289190	imputed	125466001	intronic	STT3A	0.991	0.9224	0.7158	1.189	0.5325
rs10082634	imputed	125466010	intronic	STT3A	0.991	0.9224	0.7158	1.189	0.5325
rs11220144	typed	125466418	intronic	STT3A	0.975	0.9524	0.7418	1.223	0.7021
rs11220145	imputed	125466500	intronic	STT3A	0.991	0.9225	0.7159	1.189	0.5328
chr11:125466620:D	imputed	125466620	intronic	STT3A	0.991	0.9225	0.7159	1.189	0.5328
rs78574330	imputed	125466676	intronic	STT3A	0.989	0.8983	0.6956	1.16	0.4109
rs513209	imputed	125467144	intronic	STT3A	0.898	1.166	0.9493	1.432	0.1433
rs10082554	imputed	125467890	intronic	STT3A	0.985	0.9176	0.7107	1.185	0.5095
rs11220147	imputed	125468077	intronic	STT3A	0.989	0.9245	0.7168	1.192	0.5452
rs11220148	imputed	125468231	intronic	STT3A	0.992	0.9367	0.7256	1.209	0.6159
rs12284615	imputed	125468367	intronic	STT3A	0.992	0.9367	0.7256	1.209	0.6157
rs79588668	imputed	125468438	intronic	STT3A	0.991	0.9124	0.7053	1.18	0.4854
rs2849223	imputed	125468803	intronic	STT3A	0.969	0.8927	0.7835	1.017	0.08806
rs12284897	imputed	125468824	intronic	STT3A	0.992	0.9366	0.7255	1.209	0.6152
rs73019766	typed	125468916	intronic	STT3A	0.85	0.647	0.4226	0.9907	0.0452
rs12280233	imputed	125469264	intronic	STT3A	0.992	0.9365	0.7254	1.209	0.6143
rs12273364	imputed	125469341	intronic	STT3A	0.968	0.9341	0.7193	1.213	0.609
rs12273369	imputed	125469371	intronic	STT3A	0.992	0.936	0.7251	1.208	0.612
rs12273327	imputed	125469430	intronic	STT3A	0.978	0.9367	0.7246	1.211	0.6177
rs12273337	imputed	125469512	intronic	STT3A	0.992	0.9364	0.7254	1.209	0.614
rs498667	imputed	125469879	intronic	STT3A	0.976	1.152	1.012	1.311	0.0319
rs7113694	imputed	125469975	intronic	STT3A	0.895	1.058	0.9185	1.22	0.4326
rs12275258	imputed	125470426	intronic	STT3A	0.993	0.9376	0.7264	1.21	0.6205
chr11:125470431:I	imputed	125470431	intronic	STT3A	0.943	0.8917	0.6912	1.15	0.3774
rs497344	imputed	125470524	intronic	STT3A	0.963	1.257	1.026	1.54	0.02739
rs12275383	imputed	125470646	intronic	STT3A	0.993	0.9375	0.7263	1.21	0.6203
rs6590151	imputed	125470690	intronic	STT3A	0.955	1.004	0.8694	1.159	0.9605
rs12275438	imputed	125470718	intronic	STT3A	0.993	0.9375	0.7263	1.21	0.6202
rs74832699	typed	125471553	intronic	STT3A	0.964	0.96	0.7472	1.233	0.7492
rs116855567	imputed	125471770	intronic	STT3A	0.926	0.9057	0.6864	1.195	0.4839
rs3781764	imputed	125472042	intronic	STT3A	0.956	1.003	0.8692	1.158	0.9627
rs75243275	imputed	125472061	intronic	STT3A	0.993	0.9373	0.7262	1.21	0.6189
rs74685340	imputed	125472348	intronic	STT3A	0.886	0.8621	0.6586	1.129	0.2802
rs11822999	imputed	125472442	intronic	STT3A	0.993	0.9373	0.7262	1.21	0.6187
rs11823046	imputed	125472543	intronic	STT3A	0.993	0.9372	0.7262	1.21	0.6186
rs10893404	imputed	125472616	intronic	STT3A	0.993	0.9372	0.7261	1.21	0.6185
rs7110800	imputed	125473238	intronic	STT3A	0.928	0.9132	0.7061	1.181	0.4893
rs7114206	imputed	125473328	intronic	STT3A	0.992	0.9372	0.7261	1.21	0.6181
rs77584313	typed	125473721	intronic	STT3A	0.966	0.9592	0.7449	1.235	0.7469
rs7114455	imputed	125473764	intronic	STT3A	0.992	0.9372	0.7261	1.21	0.6181
rs7115074	imputed	125473996	intronic	STT3A	0.992	0.9371	0.7261	1.21	0.6181
rs3758823	imputed	125474332	intronic	STT3A	0.949	1.075	0.9299	1.243	0.3285
rs12289594	imputed	125474348	intronic	STT3A	0.992	0.9371	0.7261	1.21	0.618
rs12282789	imputed	125474456	intronic	STT3A	0.992	0.9371	0.7261	1.21	0.6179
rs12282800	imputed	125474500	intronic	STT3A	0.992	0.9371	0.7261	1.21	0.618
rs579661	imputed	125474766	intronic	STT3A	0.966	1.176	0.9569	1.446	0.1232
rs579410	imputed	125474852	intronic	STT3A	0.802	0.7969	0.5483	1.158	0.2338
chr11:125475010:D	imputed	125475010	intronic	STT3A	0.858	1.038	0.8883	1.212	0.641
rs56188726	imputed	125475344	intronic	STT3A	0.992	0.9371	0.726	1.21	0.6177
rs12284570	imputed	125475440	intronic	STT3A	0.992	0.9371	0.726	1.209	0.6176
rs12284664	imputed	125475443	intronic	STT3A	0.992	0.9371	0.726	1.209	0.6176
rs12285032	imputed	125476111	intronic	STT3A	0.991	0.9371	0.726	1.21	0.6177
rs34964592	imputed	125476252	exonic	STT3A (synonymous)	0.991	0.9371	0.726	1.21	0.6176
rs3740901	imputed	125476543	intronic	STT3A	0.907	1.096	0.9453	1.272	0.2239
rs726061	imputed	125477021	intronic	STT3A	0.955	1.075	0.9309	1.241	0.3249
rs726060	imputed	125477067	intronic	STT3A	0.964	1.047	0.9145	1.199	0.5051
rs726059	imputed	125477310	intronic	STT3A	0.956	1.052	0.918	1.205	0.4664
rs77256447	imputed	125477311	intronic	STT3A	0.986	0.9215	0.7124	1.192	0.5334
rs477961	imputed	125477378	intronic	STT3A	0.964	1.14	1.002	1.297	0.04735
rs12577384	imputed	125477638	intronic	STT3A	0.962	1.039	0.9065	1.19	0.5848
rs6590152	imputed	125477887	intronic	STT3A	0.958	1.071	0.9273	1.236	0.3522
rs6590153	imputed	125478209	intronic	STT3A	0.965	1.047	0.9144	1.199	0.5056
rs7931989	imputed	125478239	intronic	STT3A	0.977	0.9497	0.7366	1.225	0.6907
rs138871024	imputed	125478344	intronic	STT3A	0.988	0.9226	0.7123	1.195	0.5415
rs7935168	imputed	125478468	intronic	STT3A	0.946	1.053	0.9117	1.216	0.4817
rs12362754	imputed	125478547	intronic	STT3A	0.958	1.071	0.9273	1.236	0.3521
rs113436121	typed	125478666	intronic	STT3A	0.898	0.8004	0.5561	1.152	0.2309
rs55644834	imputed	125478712	intronic	STT3A	0.958	1.071	0.9273	1.236	0.3521
chr11:125478789:I	imputed	125478789	intronic	STT3A	0.867	0.945	0.7307	1.222	0.6661
rs76129911	imputed	125478814	intronic	STT3A	0.977	0.9497	0.7366	1.225	0.6909
rs2241502	imputed	125479363	exonic	STT3A (synonymous)	0.965	1.047	0.9144	1.199	0.5055
rs2241501	imputed	125479496	intronic	STT3A	0.958	1.071	0.9273	1.236	0.352
rs1834466	imputed	125479833	intronic	STT3A	0.956	1.003	0.8688	1.158	0.9692
rs7117963	imputed	125480036	intronic	STT3A	0.939	1.074	0.9276	1.243	0.3409
rs11220150	imputed	125480417	intronic	STT3A	0.958	0.999	0.8655	1.153	0.9892
rs11220151	imputed	125480436	intronic	STT3A	0.958	1.061	0.9187	1.225	0.4216
chr11:125480448:D	imputed	125480448	intronic	STT3A	0.957	1.042	0.9092	1.194	0.5544
rs67402595	imputed	125480553	intronic	STT3A	0.957	1.069	0.9254	1.234	0.366
rs66730550	imputed	125480567	intronic	STT3A	0.965	1.044	0.9117	1.196	0.5324
rs74640759	imputed	125480593	intronic	STT3A	0.97	0.9436	0.7305	1.219	0.6569
rs28440826	imputed	125480654	intronic	STT3A	0.961	1.059	0.9168	1.223	0.4369
rs11220153	imputed	125480819	intronic	STT3A	0.962	1.058	0.9159	1.221	0.4449
rs11220154	imputed	125480884	intronic	STT3A	0.967	0.9866	0.8552	1.138	0.8532
rs11220155	imputed	125481621	intronic	STT3A	0.967	1.057	0.9158	1.22	0.4492
rs11825580	imputed	125481834	intronic	STT3A	0.971	0.9442	0.7309	1.22	0.6603
rs55967126	imputed	125482018	intronic	STT3A	0.933	0.9751	0.8439	1.127	0.7326
rs490602	imputed	125482037	intronic	STT3A	0.953	0.914	0.8015	1.042	0.1796
rs34566886	imputed	125482239	intronic	STT3A	0.967	1.057	0.9158	1.22	0.4492
rs538232	imputed	125482345	intronic	STT3A	0.981	1.129	0.9932	1.284	0.06341
rs80101840	imputed	125482650	intronic	STT3A	0.985	0.9206	0.7115	1.191	0.5288
rs11220158	imputed	125482713	intronic	STT3A	0.971	0.9442	0.7309	1.22	0.6603
rs11220159	imputed	125483171	intronic	STT3A	0.971	0.9442	0.7309	1.22	0.6603
rs11220160	imputed	125483377	intronic	STT3A	0.953	0.9416	0.7287	1.217	0.6456
rs12289897	imputed	125483885	intronic	STT3A	0.971	0.9442	0.7309	1.22	0.6603
rs11220161	imputed	125485136	intronic	STT3A	0.971	0.9439	0.7307	1.219	0.6589
rs479967	imputed	125485368	intronic	STT3A	0.978	0.9181	0.8065	1.045	0.1965
rs717077	imputed	125485694	intronic	STT3A	0.968	1.034	0.9028	1.184	0.6313
rs7112696	imputed	125485710	intronic	STT3A	0.971	0.9442	0.7309	1.22	0.6602
chr11:125485933:I	imputed	125485933	intronic	STT3A	0.83	0.9163	0.6999	1.2	0.5248
rs540624	imputed	125486831	intronic	STT3A	0.937	0.7969	0.5725	1.109	0.1785
rs540555	imputed	125486848	intronic	STT3A	0.987	1.163	0.9507	1.423	0.142
rs77506332	imputed	125487195	intronic	STT3A	0.971	0.9441	0.7308	1.22	0.66
rs3781765	imputed	125487568	intronic	STT3A	0.974	1.034	0.9031	1.184	0.6296
rs12287246	imputed	125487666	intronic	STT3A	0.971	0.9441	0.7308	1.22	0.66
chr11:125488006:I	imputed	125488006	intronic	STT3A	0.96	0.9541	0.7859	1.158	0.6351
rs17140116	imputed	125488404	exonic	STT3A (synonymous)	0.971	0.9441	0.7308	1.22	0.66
chr11:125488471:D	imputed	125488471	intronic	STT3A	0.985	0.9212	0.7122	1.192	0.5322
rs111252746	imputed	125489007	intronic	STT3A	0.986	0.9219	0.7127	1.192	0.5357
rs540723	typed	125489621	intronic	STT3A	0.974	1.192	0.9761	1.455	0.08505
rs525186	imputed	125489788	intronic	STT3A	0.974	1.034	0.9031	1.184	0.6296
rs17140175	imputed	125491284	downstream	STT3A	0.968	0.945	0.7315	1.221	0.6651
rs56000251	typed	125491575	downstream	STT3A	0.933	1.134	0.7302	1.762	0.5752
rs473468	imputed	125491585	downstream	STT3A	0.974	1.034	0.9031	1.183	0.6297
rs12421948	imputed	125491899	downstream	STT3A	0.989	0.9527	0.7888	1.151	0.6146
rs505232	imputed	125492296	intergenic	STT3A(dist=1016),CHEK1(dist=2735)	0.968	0.9864	0.855	1.138	0.8508
rs2846138	imputed	125492897	intergenic	STT3A(dist=1617),CHEK1(dist=2134)	0.968	1.034	0.9032	1.184	0.6263
rs693615	imputed	125492928	intergenic	STT3A(dist=1648),CHEK1(dist=2103)	0.817	0.7771	0.5342	1.13	0.187
rs11220164	imputed	125493109	intergenic	STT3A(dist=1829),CHEK1(dist=1922)	0.966	0.954	0.8269	1.101	0.5191
rs485231	imputed	125493192	intergenic	STT3A(dist=1912),CHEK1(dist=1839)	0.981	0.9187	0.8071	1.046	0.1994
rs11820487	imputed	125493312	intergenic	STT3A(dist=2032),CHEK1(dist=1719)	0.971	0.9442	0.7309	1.22	0.6601
rs11825214	imputed	125493662	intergenic	STT3A(dist=2382),CHEK1(dist=1369)	0.962	0.9443	0.7309	1.22	0.6611
rs491741	imputed	125493879	intergenic	STT3A(dist=2599),CHEK1(dist=1152)	0.976	0.9184	0.8065	1.046	0.1986
rs11220165	imputed	125493955	intergenic	STT3A(dist=2675),CHEK1(dist=1076)	0.948	0.9753	0.8103	1.174	0.7912
rs58166000	imputed	125494016	intergenic	STT3A(dist=2736),CHEK1(dist=1015)	0.971	0.9438	0.7306	1.219	0.658
rs516262	imputed	125494215	upstream	CHEK1	0.967	0.986	0.8547	1.138	0.8472
rs11220167	imputed	125494439	upstream	CHEK1	0.971	0.944	0.7307	1.22	0.6592
rs11220168	imputed	125494441	upstream	CHEK1	0.971	0.944	0.7307	1.22	0.6592
rs2298483	typed	125495022	upstream	CHEK1	0.94	0.9648	0.8016	1.161	0.7051
rs61612408	imputed	125495044	UTR5	CHEK1	0.935	0.9583	0.7413	1.239	0.745
rs61451117	imputed	125495078	UTR5	CHEK1	0.971	0.9435	0.7303	1.219	0.6562
chr11:125495209:I	imputed	125495209	UTR5	CHEK1	0.941	1.061	0.9169	1.228	0.426
chr11:125495211:I	imputed	125495211	UTR5	CHEK1	0.946	1.059	0.916	1.225	0.4364
rs77183579	imputed	125495740	UTR5	CHEK1	0.971	0.944	0.7307	1.219	0.6591
rs76045215	imputed	125495746	UTR5	CHEK1	0.971	0.944	0.7307	1.219	0.6591
rs3731394	imputed	125496278	UTR5	CHEK1	0.94	1.169	0.9103	1.502	0.2209
rs3731395	imputed	125496399	UTR5	CHEK1	0.971	0.944	0.7307	1.22	0.6592
rs515255	typed	125497145	intronic	CHEK1	0.96	1.147	1.006	1.307	0.03976
rs3731399	imputed	125497247	intronic	CHEK1	0.966	0.9439	0.772	1.154	0.5737
rs492510	imputed	125497342	intronic	CHEK1	0.976	1.034	0.9031	1.183	0.631
rs491528	imputed	125497466	intronic	CHEK1	0.974	0.982	0.8522	1.132	0.8024
rs78276367	imputed	125498872	intronic	CHEK1	0.986	0.9248	0.7152	1.196	0.5513
rs78170873	imputed	125499063	intronic	CHEK1	0.985	0.9237	0.7142	1.195	0.5452
chr11:125501511:I	imputed	125501511	intronic	CHEK1	0.971	0.9215	0.7124	1.192	0.5333
chr11:125501722:D	imputed	125501722	intronic	CHEK1	0.986	0.9251	0.7154	1.196	0.5526
rs502482	imputed	125502349	intronic	CHEK1	0.805	0.7306	0.5021	1.063	0.1009
rs565416	typed	125502467	intronic	CHEK1	0.913	1.032	0.8955	1.188	0.6663
rs75145290	imputed	125502780	intronic	CHEK1	0.986	0.925	0.7153	1.196	0.552
rs112524320	imputed	125503966	intronic	CHEK1	0.982	0.9242	0.7148	1.195	0.5474
rs475500	imputed	125505095	intronic	CHEK1	0.967	0.9681	0.8403	1.115	0.6539
chr11:125506240:D	imputed	125506240	intronic	CHEK1	0.988	0.9247	0.7152	1.196	0.5502
chr11:125506241:D	imputed	125506241	intronic	CHEK1	0.988	0.9247	0.7152	1.196	0.5502
rs77344440	imputed	125506300	intronic	CHEK1	0.988	0.9246	0.7152	1.195	0.5499
rs116852744	imputed	125506599	intronic	CHEK1	0.87	0.8369	0.5542	1.264	0.3969
chr11:125507219:I	imputed	125507219	intronic	CHEK1	0.982	0.9472	0.7746	1.158	0.5968
rs3731422	imputed	125507277	intronic	CHEK1	0.987	0.9227	0.7134	1.193	0.5396
chr11:125507588:D	imputed	125507588	intronic	CHEK1	0.954	0.9494	0.7724	1.167	0.6222
rs3731424	imputed	125507676	intronic	CHEK1	0.921	0.9598	0.6787	1.357	0.8166
rs3731426	typed	125507837	intronic	CHEK1	0.946	0.9842	0.7686	1.26	0.8994
rs3731428	imputed	125508567	intronic	CHEK1	0.988	0.9243	0.7149	1.195	0.5484
rs521697	imputed	125509711	intronic	CHEK1	0.983	1.126	0.9902	1.28	0.07045
rs499950	imputed	125509769	intronic	CHEK1	0.975	0.9702	0.8425	1.117	0.6749
rs537046	imputed	125509838	intronic	CHEK1	0.96	0.9859	0.8157	1.192	0.8833
rs533392	imputed	125509879	intronic	CHEK1	0.975	0.9703	0.8425	1.117	0.675
rs79019992	imputed	125510928	intronic	CHEK1	0.987	0.9241	0.7147	1.195	0.5469
rs10893405	typed	125511106	intronic	CHEK1	0.955	1.029	0.8623	1.227	0.7534
rs3731438	typed	125511213	intronic	CHEK1	0.985	0.9949	0.8167	1.212	0.9598
rs76978286	imputed	125511572	intronic	CHEK1	0.968	0.9219	0.7127	1.192	0.5356
rs3731440	imputed	125511917	intronic	CHEK1	0.986	0.9219	0.7129	1.192	0.5356
chr11:125511929:D	imputed	125511929	intronic	CHEK1	0.985	0.9159	0.7068	1.187	0.5067
rs540436	imputed	125512619	intronic	CHEK1	0.937	1.264	1.033	1.545	0.0226
rs3731446	imputed	125512650	intronic	CHEK1	0.987	0.9238	0.7145	1.194	0.5455
rs7951938	imputed	125513097	intronic	CHEK1	0.969	0.9723	0.844	1.12	0.6968
rs541725	imputed	125514274	intronic	CHEK1	0.974	0.9738	0.8456	1.121	0.7121
chr11:125514294:D	imputed	125514294	intronic	CHEK1	0.832	0.7375	0.5118	1.063	0.1023
rs521102	imputed	125514573	intronic	CHEK1	0.983	1.127	0.9915	1.282	0.06734
rs3731453	imputed	125515352	intronic	CHEK1	0.958	1.182	0.9211	1.516	0.1891
rs3731459	imputed	125516064	intronic	CHEK1	0.987	0.9232	0.714	1.194	0.5421
rs484311	imputed	125516291	intronic	CHEK1	0.982	1.127	0.9916	1.282	0.06705
rs558004	imputed	125516476	intronic	CHEK1	0.973	0.9755	0.847	1.123	0.7306
rs3731464	imputed	125516939	intronic	CHEK1	0.961	0.9146	0.701	1.193	0.5103
rs500450	imputed	125518345	intronic	CHEK1	0.918	1.148	0.937	1.407	0.1829
chr11:125519942:I	imputed	125519942	intronic	CHEK1	0.949	0.7643	0.5528	1.057	0.1038
rs3731469	imputed	125520142	intronic	CHEK1	0.832	0.7376	0.5119	1.063	0.1024
rs113437255	imputed	125520521	intronic	CHEK1	0.946	0.9856	0.8149	1.192	0.8813
rs11220173	imputed	125520600	intronic	CHEK1	0.953	0.9437	0.7709	1.155	0.5748
rs11220174	imputed	125520645	intronic	CHEK1	0.966	0.9469	0.7737	1.159	0.5967
chr11:125520725:D	imputed	125520725	intronic	CHEK1	0.965	0.9818	0.8517	1.132	0.8001
rs76055366	imputed	125520789	intronic	CHEK1	0.99	0.9143	0.707	1.182	0.4949
chr11:125521178:D	imputed	125521178	intronic	CHEK1	0.929	0.9398	0.7654	1.154	0.5532
rs510443	typed	125521976	intronic	CHEK1	0.931	1.115	0.9698	1.283	0.1259
rs74677985	typed	125522188	intronic	CHEK1	0.974	0.9434	0.7326	1.215	0.6516
rs112583294	imputed	125522954	intronic	CHEK1	0.957	1.171	0.9125	1.503	0.2148
rs117428003	imputed	125523061	intronic	CHEK1	0.987	0.915	0.7061	1.186	0.5018
chr11:125523456:I	imputed	125523456	intronic	CHEK1	0.978	0.9075	0.7015	1.174	0.4597
rs560087	imputed	125524007	intronic	CHEK1	0.956	0.9785	0.8488	1.128	0.7646
rs115643922	imputed	125524235	intronic	CHEK1	0.957	1.171	0.9125	1.503	0.2148
rs509346	imputed	125524378	intronic	CHEK1	0.959	0.982	0.8515	1.132	0.8031
rs506504	typed	125525195	exonic	CHEK1 (nonsynonymous)	0.964	1.386	0.978	1.965	0.06647
rs567889	imputed	125526161	UTR3	CHEK1	0.98	1.124	0.9885	1.278	0.07459
rs2298637	imputed	125527178	intronic	CHEK1	0.876	1.05	0.906	1.217	0.5165
rs566866	imputed	125527202	intronic	CHEK1	0.975	0.7856	0.5739	1.075	0.1321
rs7940584	imputed	125527789	intronic	CHEK1	0.939	0.9853	0.8221	1.181	0.8724
chr11:125527804:I	imputed	125527804	intronic	CHEK1	0.95	0.9754	0.846	1.125	0.7321
rs519772	typed	125528391	intronic	CHEK1	0.956	0.958	0.8367	1.097	0.5341
rs2912098	imputed	125528569	intronic	CHEK1	0.873	1.232	1.002	1.515	0.0474
rs111996925	imputed	125530756	intronic	CHEK1	0.966	0.9667	0.7892	1.184	0.7433
rs76011159	imputed	125531001	intronic	CHEK1	0.951	1.171	0.9135	1.501	0.2128
rs77000046	imputed	125531038	intronic	CHEK1	0.948	1.179	0.9194	1.511	0.1946
rs474804	imputed	125531131	intronic	CHEK1	0.968	0.968	0.8402	1.115	0.6529
rs76087991	imputed	125531231	intronic	CHEK1	0.977	0.96	0.7849	1.174	0.6911
rs140047971	imputed	125531335	intronic	CHEK1	0.979	0.9155	0.7084	1.183	0.4999
rs506795	imputed	125531486	intronic	CHEK1	0.968	0.968	0.8402	1.115	0.6529
chr11:125532195:I	imputed	125532195	intronic	CHEK1	0.931	0.9107	0.6959	1.192	0.4956
chr11:125532202:I	imputed	125532202	intronic	CHEK1	0.875	0.9029	0.6778	1.203	0.485
rs569766	imputed	125532369	intronic	CHEK1	0.957	1.236	1.013	1.507	0.03668
rs77216196	imputed	125533349	intronic	CHEK1	0.978	0.9148	0.7078	1.182	0.4964
rs12364475	imputed	125533828	intronic	CHEK1	0.968	0.9681	0.8403	1.115	0.6535
rs511822	imputed	125534115	intronic	CHEK1	0.978	1.151	0.9424	1.406	0.1682
rs146556562	imputed	125534247	intronic	CHEK1	0.966	0.9804	0.8185	1.174	0.8301
rs7936886	imputed	125534248	intronic	CHEK1	0.963	0.9754	0.8147	1.168	0.786
rs571152	imputed	125535104	intronic	CHEK1	0.974	1.116	0.9805	1.269	0.09658
rs11220178	imputed	125536127	intronic	CHEK1	0.962	0.9733	0.8118	1.167	0.7703
rs34955696	imputed	125537236	intronic	CHEK1	0.806	0.9203	0.7407	1.144	0.4537
rs564221	imputed	125537677	intronic	CHEK1	0.964	0.9746	0.8457	1.123	0.7223
rs474360	imputed	125538565	intronic	CHEK1	0.958	0.9746	0.8454	1.124	0.7232
rs79598447	imputed	125538799	intronic	CHEK1	0.972	0.9111	0.7048	1.178	0.4773
rs10893412	imputed	125539202	intronic	CHEK1	0.965	0.9832	0.8208	1.178	0.8537
rs111350132	imputed	125539477	intronic	CHEK1	0.96	0.9715	0.8033	1.175	0.766
rs34243765	imputed	125539671	intronic	CHEK1	0.937	0.9727	0.8089	1.17	0.7689
chr11:125539786:D	imputed	125539786	intronic	CHEK1	0.972	0.91	0.7038	1.176	0.4715
rs75502887	imputed	125539892	intronic	CHEK1	0.972	0.91	0.7038	1.176	0.4715
rs74481754	imputed	125540588	intronic	CHEK1	0.98	0.9127	0.704	1.183	0.4903
rs77355001	imputed	125540686	intronic	CHEK1	0.969	0.9058	0.7006	1.171	0.4502
rs2282535	imputed	125541901	intronic	CHEK1	0.983	0.9519	0.8327	1.088	0.4707
rs74524543	imputed	125542135	intronic	CHEK1	0.945	1.166	0.9097	1.495	0.225
rs565435	imputed	125542790	intronic	ACRV1,CHEK1	0.983	0.9519	0.8327	1.088	0.4698
chr11:125543068:I	imputed	125543068	intronic	ACRV1,CHEK1	0.972	0.9107	0.7044	1.177	0.4751
rs118154741	typed	125543068	intronic	ACRV1,CHEK1	0.991	0.9755	0.7582	1.255	0.8469
chr11:125543093:D	imputed	125543093	intronic	ACRV1,CHEK1	0.906	0.9832	0.8477	1.14	0.8229
rs4935924	imputed	125543297	intronic	ACRV1,CHEK1	0.971	0.9494	0.7755	1.162	0.615
rs138220186	imputed	125543317	intronic	ACRV1,CHEK1	0.971	0.9108	0.7045	1.178	0.4759
chr11:125543369:D	imputed	125543369	intronic	ACRV1,CHEK1	0.946	0.9445	0.8235	1.083	0.4144
rs79534074	imputed	125543494	intronic	ACRV1,CHEK1	0.972	0.9109	0.7046	1.178	0.476
rs11220182	imputed	125543728	intronic	ACRV1,CHEK1	0.966	0.9605	0.7846	1.176	0.6959
rs113445309	imputed	125543961	intronic	ACRV1,CHEK1	0.971	0.9108	0.7045	1.177	0.4756
chr11:125545264:I	imputed	125545264	intronic	ACRV1,CHEK1	0.936	1.165	0.9088	1.495	0.2277
rs17141326	imputed	125545435	intronic	ACRV1,CHEK1	0.968	0.9554	0.7805	1.17	0.6584
rs76744140	typed	125545723	intronic	ACRV1,CHEK1	0.906	0.8334	0.6711	1.035	0.09937
rs76133534	imputed	125546413	intronic	ACRV1	0.971	0.9093	0.7032	1.176	0.4685
rs479195	imputed	125546479	intronic	ACRV1	0.975	1.118	0.9827	1.272	0.09019
chr11:125546594:D	imputed	125546594	intronic	ACRV1	0.979	0.9109	0.7025	1.181	0.4818
chr11:125546826:I	imputed	125546826	intronic	ACRV1	0.944	1.165	0.9087	1.495	0.2279
rs7949943	imputed	125547660	intronic	ACRV1	0.962	0.9752	0.8135	1.169	0.7864
rs34788353	imputed	125547869	exonic	ACRV1 (nonsynonymous)	0.968	0.9027	0.6975	1.168	0.4364
rs506652	typed	125548593	intronic	ACRV1	0.963	0.7381	0.5391	1.01	0.05805
chr11:125548869:D	imputed	125548869	intronic	ACRV1	0.904	0.8885	0.6739	1.172	0.4023
rs577545	imputed	125549219	intronic	ACRV1	0.833	1.059	0.9222	1.216	0.4164
rs556884	imputed	125550049	intronic	ACRV1	0.977	1.166	0.9521	1.428	0.1375
rs555144	typed	125550239	intronic	ACRV1	0.966	1.205	1.039	1.397	0.01338
rs11220183	imputed	125551090	upstream	ACRV1	0.956	0.9314	0.7591	1.143	0.4956
rs11220184	imputed	125551608	upstream	ACRV1	0.969	0.9752	0.8148	1.167	0.7842
rs4935925	imputed	125552419	intergenic	ACRV1(dist=1626),PATE1(dist=63769)	0.956	0.9309	0.7587	1.142	0.4926
rs35852387	imputed	125552495	intergenic	ACRV1(dist=1702),PATE1(dist=63693)	0.929	1.244	0.9702	1.594	0.08515
rs535132	imputed	125552583	intergenic	ACRV1(dist=1790),PATE1(dist=63605)	0.97	0.9085	0.7507	1.1	0.3244
rs142772737	imputed	125553059	intergenic	ACRV1(dist=2266),PATE1(dist=63129)	0.93	0.9098	0.7009	1.181	0.4779
rs7124906	imputed	125554299	intergenic	ACRV1(dist=3506),PATE1(dist=61889)	0.959	0.9234	0.7525	1.133	0.4453
rs75800229	imputed	125554889	intergenic	ACRV1(dist=4096),PATE1(dist=61299)	0.871	0.7244	0.5079	1.033	0.0752
rs12361784	imputed	125555426	intergenic	ACRV1(dist=4633),PATE1(dist=60762)	0.967	0.9647	0.8052	1.156	0.6964
rs113480326	imputed	125556919	intergenic	ACRV1(dist=6126),PATE1(dist=59269)	0.947	0.8935	0.6884	1.16	0.3974
rs7124040	imputed	125557058	intergenic	ACRV1(dist=6265),PATE1(dist=59130)	0.903	0.9759	0.814	1.17	0.7921
rs556110	imputed	125557208	intergenic	ACRV1(dist=6415),PATE1(dist=58980)	0.965	1.177	0.9614	1.441	0.1144
rs73616076	imputed	125557993	intergenic	ACRV1(dist=7200),PATE1(dist=58195)	0.947	0.8854	0.6822	1.149	0.3606
chr11:125559176:D	imputed	125559176	intergenic	ACRV1(dist=8384),PATE1(dist=57009)	0.947	0.8856	0.6822	1.15	0.3612
rs56928938	imputed	125559293	intergenic	ACRV1(dist=8500),PATE1(dist=56895)	0.927	0.8831	0.6802	1.147	0.3507
rs57742207	imputed	125559305	intergenic	ACRV1(dist=8512),PATE1(dist=56883)	0.947	0.8857	0.6823	1.15	0.3617
rs73616081	imputed	125559759	intergenic	ACRV1(dist=8966),PATE1(dist=56429)	0.928	1.43	1.12	1.826	0.004137
rs7106077	imputed	125559877	intergenic	ACRV1(dist=9084),PATE1(dist=56311)	0.923	1.438	1.126	1.836	0.003593
rs7106199	imputed	125559885	intergenic	ACRV1(dist=9092),PATE1(dist=56303)	0.923	1.438	1.126	1.836	0.003593
rs75523178	imputed	125560066	intergenic	ACRV1(dist=9273),PATE1(dist=56122)	0.956	0.9262	0.754	1.138	0.4656
rs7106795	imputed	125560180	intergenic	ACRV1(dist=9387),PATE1(dist=56008)	0.923	1.438	1.126	1.836	0.003589
rs7109956	imputed	125560511	intergenic	ACRV1(dist=9718),PATE1(dist=55677)	0.923	1.438	1.126	1.836	0.003581
rs76945483	imputed	125560857	intergenic	ACRV1(dist=10064),PATE1(dist=55331)	0.955	0.8794	0.6772	1.142	0.3347
rs75967630	imputed	125560872	intergenic	ACRV1(dist=10079),PATE1(dist=55316)	0.955	0.8793	0.6772	1.142	0.3346
rs111672057	imputed	125561098	intergenic	ACRV1(dist=10305),PATE1(dist=55090)	0.955	0.8794	0.6772	1.142	0.3351
rs6590154	imputed	125561568	intergenic	ACRV1(dist=10775),PATE1(dist=54620)	0.924	1.444	1.131	1.843	0.00324
rs517960	imputed	125561659	intergenic	ACRV1(dist=10866),PATE1(dist=54529)	0.959	0.9056	0.771	1.064	0.2269
rs28602740	imputed	125561710	intergenic	ACRV1(dist=10917),PATE1(dist=54478)	0.91	0.9624	0.795	1.165	0.6942
rs482444	imputed	125561711	intergenic	ACRV1(dist=10918),PATE1(dist=54477)	0.932	1.198	1.043	1.377	0.01054
chr11:125562058:I	imputed	125562058	intergenic	ACRV1(dist=11265),PATE1(dist=54130)	0.924	1.039	0.9092	1.187	0.5739
rs472764	imputed	125562486	intergenic	ACRV1(dist=11693),PATE1(dist=53702)	0.973	0.8856	0.7763	1.01	0.07091
rs7927417	imputed	125562638	intergenic	ACRV1(dist=11845),PATE1(dist=53550)	0.95	0.9296	0.7565	1.142	0.4872
rs7940606	imputed	125562715	intergenic	ACRV1(dist=11922),PATE1(dist=53473)	0.95	0.9296	0.7565	1.142	0.4871
rs60531419	imputed	125562853	intergenic	ACRV1(dist=12060),PATE1(dist=53335)	0.966	0.9672	0.807	1.159	0.7184
rs76675328	imputed	125562908	intergenic	ACRV1(dist=12115),PATE1(dist=53280)	0.954	0.8798	0.6771	1.143	0.3381
rs7941222	imputed	125563182	intergenic	ACRV1(dist=12389),PATE1(dist=53006)	0.969	0.9035	0.7636	1.069	0.237
rs73023840	imputed	125563296	intergenic	ACRV1(dist=12503),PATE1(dist=52892)	0.968	0.9342	0.774	1.128	0.4786
rs4056123	typed	125563373	intergenic	ACRV1(dist=12580),PATE1(dist=52815)	0.957	1.044	0.9149	1.191	0.524
rs7123243	imputed	125563559	intergenic	ACRV1(dist=12766),PATE1(dist=52629)	0.97	0.9034	0.7635	1.069	0.2366
rs693866	imputed	125563602	intergenic	ACRV1(dist=12809),PATE1(dist=52586)	0.979	0.8894	0.78	1.014	0.07985
rs479932	imputed	125563711	intergenic	ACRV1(dist=12918),PATE1(dist=52477)	0.967	0.8857	0.7761	1.011	0.0716
rs550323	imputed	125564311	intergenic	ACRV1(dist=13518),PATE1(dist=51877)	0.974	0.9275	0.7686	1.119	0.4321
rs79880991	typed	125564505	intergenic	ACRV1(dist=13712),PATE1(dist=51683)	0.868	1.038	0.7626	1.412	0.8138
rs560347	imputed	125564642	intergenic	ACRV1(dist=13849),PATE1(dist=51546)	0.963	0.9078	0.7965	1.035	0.1472
chr11:125565160:I	imputed	125565160	intergenic	ACRV1(dist=14367),PATE1(dist=51028)	0.927	0.9649	0.7988	1.166	0.7111
rs113677714	imputed	125565203	intergenic	ACRV1(dist=14410),PATE1(dist=50985)	0.955	0.8789	0.6762	1.142	0.3344
rs11220185	imputed	125565219	intergenic	ACRV1(dist=14426),PATE1(dist=50969)	0.944	0.9003	0.76	1.066	0.2242
rs7481569	imputed	125565374	intergenic	ACRV1(dist=14581),PATE1(dist=50814)	0.95	0.9291	0.7561	1.142	0.484
rs4265601	imputed	125565781	intergenic	ACRV1(dist=14988),PATE1(dist=50407)	0.95	0.9291	0.7561	1.142	0.484
rs11220186	imputed	125565843	intergenic	ACRV1(dist=15050),PATE1(dist=50345)	0.95	0.9291	0.7561	1.142	0.484
rs79239637	imputed	125566069	intergenic	ACRV1(dist=15276),PATE1(dist=50119)	0.955	0.8788	0.6762	1.142	0.3341
rs78281974	imputed	125566196	intergenic	ACRV1(dist=15403),PATE1(dist=49992)	0.955	0.8788	0.6762	1.142	0.334
rs551711	typed	125567128	intergenic	ACRV1(dist=16335),PATE1(dist=49060)	0.953	0.9468	0.7853	1.142	0.5668
rs79095969	imputed	125567173	intergenic	ACRV1(dist=16380),PATE1(dist=49015)	0.955	0.8787	0.6761	1.142	0.3338
rs526941	imputed	125567539	intergenic	ACRV1(dist=16746),PATE1(dist=48649)	0.977	0.906	0.7501	1.094	0.3059
rs7939325	imputed	125567555	intergenic	ACRV1(dist=16762),PATE1(dist=48633)	0.95	0.929	0.756	1.142	0.4834
rs76618513	imputed	125567993	intergenic	ACRV1(dist=17200),PATE1(dist=48195)	0.963	0.8897	0.6829	1.159	0.3867
rs78449605	imputed	125568402	intergenic	ACRV1(dist=17609),PATE1(dist=47786)	0.98	0.9145	0.6517	1.283	0.6051
rs6590155	imputed	125568560	intergenic	ACRV1(dist=17767),PATE1(dist=47628)	0.95	0.9288	0.7558	1.141	0.4819
chr11:125568573:I	imputed	125568573	intergenic	ACRV1(dist=17780),PATE1(dist=47615)	0.97	0.9025	0.7628	1.068	0.2322
rs7943592	imputed	125568825	intergenic	ACRV1(dist=18032),PATE1(dist=47363)	0.95	0.9287	0.7558	1.141	0.4816
rs7943903	imputed	125568845	intergenic	ACRV1(dist=18052),PATE1(dist=47343)	0.95	0.9287	0.7558	1.141	0.4814
rs75593672	imputed	125568932	intergenic	ACRV1(dist=18139),PATE1(dist=47256)	0.945	0.877	0.6746	1.14	0.3268
rs73618920	imputed	125569361	intergenic	ACRV1(dist=18568),PATE1(dist=46827)	0.95	0.9284	0.7555	1.141	0.4797
rs519413	imputed	125569646	intergenic	ACRV1(dist=18853),PATE1(dist=46542)	0.964	0.934	0.7526	1.159	0.5352
chr11:125569654:D	imputed	125569654	intergenic	ACRV1(dist=18862),PATE1(dist=46530)	0.979	0.9881	0.8261	1.182	0.896
chr11:125569960:D	imputed	125569960	intergenic	ACRV1(dist=19168),PATE1(dist=46226)	0.973	0.9858	0.824	1.179	0.8753
rs77348105	typed	125570178	intergenic	ACRV1(dist=19385),PATE1(dist=46010)	0.972	1.395	0.9311	2.09	0.1065
rs12223842	imputed	125570227	intergenic	ACRV1(dist=19434),PATE1(dist=45961)	0.95	0.928	0.7553	1.14	0.4775
chr11:125570252:D	imputed	125570252	intergenic	ACRV1(dist=19460),PATE1(dist=45934)	0.95	0.928	0.7553	1.14	0.4775
rs491071	imputed	125570448	intergenic	ACRV1(dist=19655),PATE1(dist=45740)	0.96	1.197	0.9952	1.439	0.05629
rs509509	imputed	125570485	intergenic	ACRV1(dist=19692),PATE1(dist=45703)	0.976	0.9016	0.7462	1.089	0.2835
rs12225091	imputed	125570535	intergenic	ACRV1(dist=19742),PATE1(dist=45653)	0.968	0.9115	0.7701	1.079	0.2815
rs4325320	typed	125570755	intergenic	ACRV1(dist=19962),PATE1(dist=45433)	0.923	1.012	0.85	1.204	0.8944
rs12288034	imputed	125570941	intergenic	ACRV1(dist=20148),PATE1(dist=45247)	0.953	1.248	1.017	1.531	0.03375
rs80265492	imputed	125571608	intergenic	ACRV1(dist=20815),PATE1(dist=44580)	0.898	0.9137	0.6863	1.216	0.5364
rs4937018	imputed	125572123	intergenic	ACRV1(dist=21330),PATE1(dist=44065)	0.954	0.9232	0.7512	1.135	0.4473
rs4937019	imputed	125572222	intergenic	ACRV1(dist=21429),PATE1(dist=43966)	0.972	0.9141	0.7723	1.082	0.2959
rs524500	imputed	125572584	intergenic	ACRV1(dist=21791),PATE1(dist=43604)	0.959	0.7355	0.5398	1.002	0.05156
rs523563	imputed	125572699	intergenic	ACRV1(dist=21906),PATE1(dist=43489)	0.949	1.058	0.9204	1.217	0.4259
rs501824	imputed	125572766	intergenic	ACRV1(dist=21973),PATE1(dist=43422)	0.856	0.7082	0.5019	0.9994	0.04958
rs500919	imputed	125572866	intergenic	ACRV1(dist=22073),PATE1(dist=43322)	0.98	0.8763	0.7685	0.9991	0.04847
rs111680132	imputed	125573478	intergenic	ACRV1(dist=22685),PATE1(dist=42710)	0.958	0.91	0.6983	1.186	0.4851
rs12418865	imputed	125573569	intergenic	ACRV1(dist=22776),PATE1(dist=42619)	0.973	0.911	0.7697	1.078	0.2787
rs12280397	imputed	125573784	intergenic	ACRV1(dist=22991),PATE1(dist=42404)	0.936	1.02	0.8452	1.23	0.8387
rs11220188	imputed	125573850	intergenic	ACRV1(dist=23057),PATE1(dist=42338)	0.944	0.9208	0.7479	1.134	0.4372
rs533951	imputed	125574068	intergenic	ACRV1(dist=23275),PATE1(dist=42120)	0.961	0.9228	0.7647	1.114	0.4022
chr11:125574365:D	imputed	125574365	intergenic	ACRV1(dist=23573),PATE1(dist=41822)	0.961	0.9108	0.7682	1.08	0.2825
rs147007376	imputed	125574385	intergenic	ACRV1(dist=23592),PATE1(dist=41803)	0.968	0.9127	0.7706	1.081	0.2903
rs147068250	imputed	125574676	intergenic	ACRV1(dist=23883),PATE1(dist=41512)	0.874	1.227	0.9892	1.523	0.0627
rs11220189	imputed	125574945	intergenic	ACRV1(dist=24152),PATE1(dist=41243)	0.968	0.9617	0.796	1.162	0.6858
rs10893414	imputed	125574952	intergenic	ACRV1(dist=24159),PATE1(dist=41236)	0.922	0.9153	0.7678	1.091	0.3235
rs575443	imputed	125575414	intergenic	ACRV1(dist=24621),PATE1(dist=40774)	0.978	0.9265	0.8104	1.059	0.2641
rs4935927	imputed	125575694	intergenic	ACRV1(dist=24901),PATE1(dist=40494)	0.975	0.9116	0.7704	1.079	0.2811
rs11220190	imputed	125577122	intergenic	ACRV1(dist=26329),PATE1(dist=39066)	0.978	0.9601	0.7947	1.16	0.6729
rs11530764	imputed	125577201	intergenic	ACRV1(dist=26408),PATE1(dist=38987)	0.937	0.9077	0.7659	1.076	0.2639
rs11530594	imputed	125577292	intergenic	ACRV1(dist=26499),PATE1(dist=38896)	0.977	0.9091	0.7683	1.076	0.2668
rs577895	imputed	125577305	intergenic	ACRV1(dist=26512),PATE1(dist=38883)	0.855	0.7056	0.4999	0.9958	0.04728
rs142918386	imputed	125577326	intergenic	ACRV1(dist=26533),PATE1(dist=38862)	0.971	0.9141	0.6999	1.194	0.5094
rs515733	imputed	125577333	intergenic	ACRV1(dist=26540),PATE1(dist=38855)	0.973	0.754	0.5589	1.017	0.06448
rs513883	imputed	125577559	intergenic	ACRV1(dist=26766),PATE1(dist=38629)	0.966	0.9194	0.7619	1.109	0.3805
rs513038	imputed	125577617	intergenic	ACRV1(dist=26824),PATE1(dist=38571)	0.96	0.9191	0.761	1.11	0.3813
rs11533186	imputed	125577817	intergenic	ACRV1(dist=27024),PATE1(dist=38371)	0.968	0.9089	0.7672	1.077	0.2697
rs502210	imputed	125577847	intergenic	ACRV1(dist=27054),PATE1(dist=38341)	0.973	1.046	0.9104	1.201	0.5275
rs9943542	imputed	125577865	intergenic	ACRV1(dist=27072),PATE1(dist=38323)	0.978	0.9603	0.7949	1.16	0.6744
rs472964	imputed	125577942	intergenic	ACRV1(dist=27149),PATE1(dist=38246)	0.966	0.9193	0.7619	1.109	0.3804
rs505798	imputed	125578226	intergenic	ACRV1(dist=27433),PATE1(dist=37962)	0.936	1.012	0.886	1.155	0.8656
chr11:125578320:D	imputed	125578320	intergenic	ACRV1(dist=27528),PATE1(dist=37867)	0.971	0.9066	0.7654	1.074	0.2564
rs480007	imputed	125578873	intergenic	ACRV1(dist=28080),PATE1(dist=37315)	0.948	1.051	0.9125	1.21	0.4926
rs478851	imputed	125579056	intergenic	ACRV1(dist=28263),PATE1(dist=37132)	0.979	0.8787	0.7707	1.002	0.05328
rs111972498	imputed	125579367	intergenic	ACRV1(dist=28574),PATE1(dist=36821)	0.973	0.909	0.7678	1.076	0.2676
rs55865870	imputed	125579434	intergenic	ACRV1(dist=28641),PATE1(dist=36754)	0.95	1.266	1.043	1.537	0.0169
rs530111	imputed	125579579	intergenic	ACRV1(dist=28786),PATE1(dist=36609)	0.939	0.8718	0.7628	0.9965	0.04423
rs530887	imputed	125579614	intergenic	ACRV1(dist=28821),PATE1(dist=36574)	0.929	0.9171	0.7598	1.107	0.3675
rs4329702	imputed	125579839	intergenic	ACRV1(dist=29046),PATE1(dist=36349)	0.959	0.9131	0.7426	1.123	0.3886
chr11:125580050:I	imputed	125580050	intergenic	ACRV1(dist=29257),PATE1(dist=36138)	0.963	0.909	0.7669	1.077	0.2709
rs2321289	imputed	125580327	intergenic	ACRV1(dist=29534),PATE1(dist=35861)	0.959	0.913	0.7425	1.123	0.3883
chr11:125580588:D	imputed	125580588	intergenic	ACRV1(dist=29796),PATE1(dist=35599)	0.935	0.907	0.7615	1.08	0.2741
rs60499434	imputed	125580714	intergenic	ACRV1(dist=29921),PATE1(dist=35474)	0.964	0.9079	0.7658	1.076	0.2661
rs144993015	imputed	125580849	intergenic	ACRV1(dist=30056),PATE1(dist=35339)	0.896	1.029	0.7868	1.346	0.8343
rs111396854	imputed	125580947	intergenic	ACRV1(dist=30154),PATE1(dist=35241)	0.975	0.9087	0.7678	1.076	0.2656
rs529791	imputed	125580949	intergenic	ACRV1(dist=30156),PATE1(dist=35239)	0.927	0.907	0.7236	1.137	0.3968
rs536812	imputed	125580982	intergenic	ACRV1(dist=30189),PATE1(dist=35206)	0.919	0.8726	0.7627	0.9983	0.04711
rs112909131	imputed	125581436	intergenic	ACRV1(dist=30643),PATE1(dist=34752)	0.921	0.9034	0.7603	1.073	0.2481
rs503305	imputed	125581556	intergenic	ACRV1(dist=30763),PATE1(dist=34632)	0.932	1.206	1.004	1.449	0.04544
rs11604843	imputed	125581559	intergenic	ACRV1(dist=30766),PATE1(dist=34629)	0.928	0.831	0.6825	1.012	0.06529
rs187404880	imputed	125581858	intergenic	ACRV1(dist=31065),PATE1(dist=34330)	0.874	0.9142	0.7299	1.145	0.4347
rs190867458	imputed	125581861	intergenic	ACRV1(dist=31068),PATE1(dist=34327)	0.906	0.9086	0.7593	1.087	0.2949
chr11:125582318:D	imputed	125582318	intergenic	ACRV1(dist=31526),PATE1(dist=33869)	0.961	0.9592	0.7919	1.162	0.6701
rs9795472	imputed	125582340	intergenic	ACRV1(dist=31547),PATE1(dist=33848)	0.935	0.906	0.7608	1.079	0.2684
rs9795271	imputed	125582375	intergenic	ACRV1(dist=31582),PATE1(dist=33813)	0.928	0.9067	0.7612	1.08	0.272
rs10893418	imputed	125582428	intergenic	ACRV1(dist=31635),PATE1(dist=33760)	0.947	0.9047	0.7609	1.076	0.2572
rs138893084	imputed	125582641	intergenic	ACRV1(dist=31848),PATE1(dist=33547)	0.929	0.9084	0.762	1.083	0.2839
rs10466541	imputed	125582647	intergenic	ACRV1(dist=31854),PATE1(dist=33541)	0.977	0.9604	0.7948	1.16	0.6754
rs7929513	imputed	125584487	intergenic	ACRV1(dist=33694),PATE1(dist=31701)	0.903	0.9099	0.7648	1.083	0.287
rs1284500	imputed	125584553	intergenic	ACRV1(dist=33760),PATE1(dist=31635)	0.969	0.9013	0.746	1.089	0.2814
rs7944734	imputed	125584653	intergenic	ACRV1(dist=33860),PATE1(dist=31535)	0.968	0.9047	0.7643	1.071	0.2442
rs142226578	imputed	125585000	intergenic	ACRV1(dist=34207),PATE1(dist=31188)	0.977	0.9068	0.7662	1.073	0.2548
rs150786203	imputed	125585040	intergenic	ACRV1(dist=34247),PATE1(dist=31148)	0.943	0.9055	0.7611	1.077	0.2626
rs491435	imputed	125585091	intergenic	ACRV1(dist=34298),PATE1(dist=31097)	0.852	0.9166	0.7917	1.061	0.2439
rs1284499	imputed	125585894	intergenic	ACRV1(dist=35101),PATE1(dist=30294)	0.922	1.014	0.8876	1.159	0.8338
rs480604	imputed	125586062	intergenic	ACRV1(dist=35269),PATE1(dist=30126)	0.969	0.9011	0.7461	1.088	0.28
rs146479331	imputed	125586213	intergenic	ACRV1(dist=35420),PATE1(dist=29975)	0.945	0.9093	0.6976	1.185	0.4822
rs2105672	imputed	125586278	intergenic	ACRV1(dist=35485),PATE1(dist=29910)	0.977	0.9067	0.7661	1.073	0.2545
rs477127	imputed	125586342	intergenic	ACRV1(dist=35549),PATE1(dist=29846)	0.98	0.9396	0.8221	1.074	0.361
rs7123317	imputed	125586469	intergenic	ACRV1(dist=35676),PATE1(dist=29719)	0.979	0.9067	0.7663	1.073	0.2538
rs117476340	imputed	125586470	intergenic	ACRV1(dist=35677),PATE1(dist=29718)	0.959	0.9236	0.6575	1.297	0.6469
rs7109781	imputed	125587191	intergenic	ACRV1(dist=36398),PATE1(dist=28997)	0.964	0.9092	0.6977	1.185	0.4808
rs7109782	imputed	125587193	intergenic	ACRV1(dist=36400),PATE1(dist=28995)	0.979	0.9066	0.7663	1.073	0.2534
rs111938992	imputed	125587475	intergenic	ACRV1(dist=36682),PATE1(dist=28713)	0.934	0.9051	0.6941	1.18	0.4616
rs11220192	imputed	125587526	intergenic	ACRV1(dist=36733),PATE1(dist=28662)	0.968	0.9483	0.7834	1.148	0.5856
rs112744251	imputed	125587541	intergenic	ACRV1(dist=36748),PATE1(dist=28647)	0.954	0.9098	0.698	1.186	0.4843
rs7948946	imputed	125587799	intergenic	ACRV1(dist=37006),PATE1(dist=28389)	0.979	0.9066	0.7663	1.073	0.2534
rs4937021	imputed	125587869	intergenic	ACRV1(dist=37076),PATE1(dist=28319)	0.879	1.214	0.9816	1.502	0.07362
chr11:125587870:I	imputed	125587870	intergenic	ACRV1(dist=37077),PATE1(dist=28318)	0.878	1.217	0.9843	1.506	0.06969
rs4937022	imputed	125587870	intergenic	ACRV1(dist=37077),PATE1(dist=28318)	0.879	1.214	0.9816	1.502	0.07362
rs11220193	imputed	125588415	intergenic	ACRV1(dist=37622),PATE1(dist=27773)	0.961	0.9147	0.7447	1.123	0.3951
rs77353686	imputed	125588459	intergenic	ACRV1(dist=37666),PATE1(dist=27729)	0.971	0.9135	0.6994	1.193	0.5068
rs539651	imputed	125588535	intergenic	ACRV1(dist=37742),PATE1(dist=27653)	0.981	0.8883	0.7792	1.013	0.07654
rs7924417	typed	125588691	intergenic	ACRV1(dist=37898),PATE1(dist=27497)	0.945	0.9536	0.8302	1.095	0.5014
rs536640	imputed	125588715	intergenic	ACRV1(dist=37922),PATE1(dist=27473)	0.969	0.9008	0.7458	1.088	0.2784
rs11828865	imputed	125588794	intergenic	ACRV1(dist=38001),PATE1(dist=27394)	0.979	0.9066	0.7663	1.073	0.2534
rs11220194	typed	125588945	intergenic	ACRV1(dist=38152),PATE1(dist=27243)	0.96	0.6743	0.4503	1.01	0.05565
chr11:125589256:D	imputed	125589256	intergenic	ACRV1(dist=38464),PATE1(dist=26931)	0.964	0.9093	0.6978	1.185	0.4817
rs141784100	imputed	125589757	intergenic	ACRV1(dist=38964),PATE1(dist=26431)	0.97	1.203	0.9901	1.461	0.0629
rs2000658	typed	125590393	intergenic	ACRV1(dist=39600),PATE1(dist=25795)	0.894	1.03	0.86	1.233	0.7495
rs7932585	imputed	125590782	intergenic	ACRV1(dist=39989),PATE1(dist=25406)	0.963	0.9169	0.7464	1.126	0.4088
rs7932790	imputed	125590845	intergenic	ACRV1(dist=40052),PATE1(dist=25343)	0.973	0.9233	0.7801	1.093	0.3532
rs63169861	imputed	125590884	intergenic	ACRV1(dist=40091),PATE1(dist=25304)	0.958	1.078	0.9435	1.232	0.2687
rs488670	imputed	125590891	intergenic	ACRV1(dist=40098),PATE1(dist=25297)	0.958	1.184	1.031	1.359	0.01677
chr11:125591002:D	imputed	125591002	intergenic	ACRV1(dist=40210),PATE1(dist=25185)	0.937	1.252	1.031	1.521	0.02348
rs490477	imputed	125591071	intergenic	ACRV1(dist=40278),PATE1(dist=25117)	0.979	0.9365	0.8194	1.07	0.3363
rs11220196	imputed	125592123	intergenic	ACRV1(dist=41330),PATE1(dist=24065)	0.973	1.15	0.9744	1.357	0.09829
rs11220197	imputed	125592246	intergenic	ACRV1(dist=41453),PATE1(dist=23942)	0.973	1.15	0.9746	1.357	0.09784
rs7940086	imputed	125592413	intergenic	ACRV1(dist=41620),PATE1(dist=23775)	0.95	1.013	0.8393	1.222	0.8958
rs11220198	imputed	125592428	intergenic	ACRV1(dist=41635),PATE1(dist=23760)	0.973	1.15	0.9748	1.357	0.09744
rs12221488	imputed	125592843	intergenic	ACRV1(dist=42050),PATE1(dist=23345)	0.973	1.151	0.9752	1.358	0.09633
rs487195	typed	125593334	intergenic	ACRV1(dist=42541),PATE1(dist=22854)	0.955	0.8548	0.7466	0.9787	0.02314
rs73625121	imputed	125593849	intergenic	ACRV1(dist=43056),PATE1(dist=22339)	0.971	1.174	0.9947	1.385	0.05782
rs579423	typed	125593950	intergenic	ACRV1(dist=43157),PATE1(dist=22238)	0.96	0.7663	0.5746	1.022	0.0699
rs12575533	typed	125594258	intergenic	ACRV1(dist=43465),PATE1(dist=21930)	0.941	1.082	0.8718	1.343	0.4744
chr11:125594797:D	imputed	125594797	intergenic	ACRV1(dist=44005),PATE1(dist=21390)	0.977	0.9261	0.8098	1.059	0.2624
rs12224832	imputed	125595101	intergenic	ACRV1(dist=44308),PATE1(dist=21087)	0.965	1.177	0.9971	1.389	0.05414
rs564450	typed	125595524	intergenic	ACRV1(dist=44731),PATE1(dist=20664)	0.93	1.276	1.104	1.475	0.0009774
rs4935928	imputed	125595631	intergenic	ACRV1(dist=44838),PATE1(dist=20557)	0.961	1.179	0.9988	1.392	0.05163
rs4935929	imputed	125595749	intergenic	ACRV1(dist=44956),PATE1(dist=20439)	0.965	1.178	0.9979	1.39	0.05301
rs112130584	imputed	125595840	intergenic	ACRV1(dist=45047),PATE1(dist=20348)	0.926	1.552	1.209	1.992	0.0005649
rs575230	imputed	125596011	intergenic	ACRV1(dist=45218),PATE1(dist=20177)	0.965	0.7335	0.5402	0.9958	0.04696
Gene (Function): gene (type of variants) for exonic variants; gene(dist=) represents the bp distance from the nearby genes
OR: odds ratio; U95: lower 95% confidence interval; L95: upper 95% confidence interval

## Sheet: Table S5
Table S5. Survival analyses on the typed and imputed SNP/variants in the ATR region
Location	Gene (function)	SNP	type	age-adjusted HR (95% CI)	p value	age and covariate-adjusted HR (95% CI)	p value
intronic	ATR	rs11920625	typed	1.37 (1.03-1.81)	0.0297	1.362 (0.982-1.888)	0.0644
intronic	PLS1	rs62278462	imputed	1.342 (0.989-1.821)	0.0588
intronic	ATR	rs11927681	imputed	1.331 (0.986-1.798)	0.0618
intronic	ATR	rs62276447	imputed	1.325 (0.982-1.788)	0.0659
intronic	ATR	rs62276422	imputed	1.35 (0.98-1.85)	0.0664
intronic	ATR	rs62276439	imputed	1.323 (0.979-1.787)	0.0683
intronic	ATR	rs6805118	typed	1.314 (0.975-1.772)	0.0728
exonic	ATR (synonymous)	rs2227932	imputed	1.291 (0.953-1.749)	0.0989
intronic	ATR	rs115556969	typed	1.403 (0.928-2.121)	0.109
intronic	ATR	chr3:142210003:D	imputed	0.518 (0.227-1.185)	0.119
intergenic	ATR(dist=3910),PLS1(dist=13651)	rs116647530	imputed	1.657 (0.877-3.132)	0.12
intergenic	ATR(dist=14730),PLS1(dist=2831)	rs7632782	typed	0.713 (0.452-1.125)	0.146
intronic	ATR	rs148591360	imputed	1.37 (0.89-2.11)	0.152
intergenic	ATR(dist=15700),PLS1(dist=1861)	rs116071321	imputed	1.464 (0.868-2.47)	0.153
intronic	ATR	rs147478436	imputed	1.37 (0.889-2.112)	0.154
intronic	PLS1	rs75274088	imputed	1.157 (0.945-1.417)	0.158
intronic	PLS1	rs13071750	imputed	1.155 (0.944-1.414)	0.161
intronic	PLS1	rs34392719	imputed	1.153 (0.941-1.413)	0.17
intronic	XRN1	chr3:142118639:D	imputed	1.19 (0.918-1.543)	0.189
intronic	ATR	rs78212380	typed	0.653 (0.346-1.233)	0.189
intronic	ATR	rs116088897	imputed	0.809 (0.585-1.118)	0.199
intronic	ATR	rs77331924	typed	1.412 (0.768-2.594)	0.267
intronic	XRN1	rs7349528	imputed	1.154 (0.895-1.487)	0.269
intronic	PLS1	rs7432464	imputed	1.12 (0.915-1.37)	0.271
intronic	PLS1	rs11718899	imputed	1.116 (0.914-1.364)	0.281
intronic	XRN1	rs7623785	typed	1.113 (0.911-1.36)	0.294
intronic	PLS1	rs13093304	imputed	1.113 (0.911-1.36)	0.294
intronic	XRN1	rs13065140	imputed	1.12 (0.91-1.37)	0.295
intronic	ATR	rs9856772	typed	0.848 (0.622-1.157)	0.298
intronic	XRN1	rs13082648	imputed	1.11 (0.91-1.36)	0.299
intronic	XRN1	rs953135	imputed	1.11 (0.91-1.35)	0.305
intronic	XRN1	rs62276415	imputed	1.11 (0.909-1.355)	0.306
intronic	XRN1	rs2306699	imputed	1.108 (0.909-1.352)	0.31
intronic	ATR	rs13070239	imputed	1.106 (0.907-1.349)	0.32
exonic	ATR (synonymous)	rs2227929	imputed	1.106 (0.906-1.349)	0.322
intronic	ATR	rs12639363	imputed	1.106 (0.906-1.349)	0.323
intronic	PLS1	rs13086864	imputed	1.11 (0.902-1.367)	0.323
intronic	PLS1	rs9866958	imputed	0.9 (0.73-1.11)	0.323
intronic	ATR	rs6776402	imputed	1.105 (0.906-1.348)	0.324
intergenic	ATR(dist=2338),PLS1(dist=15223)	rs13072355	imputed	1.105 (0.906-1.349)	0.324
intronic	ATR	rs13068397	imputed	1.105 (0.905-1.349)	0.325
intergenic	ATR(dist=8288),PLS1(dist=9273)	rs13089219	imputed	1.105 (0.906-1.349)	0.325
intergenic	ATR(dist=8497),PLS1(dist=9064)	rs12638158	imputed	1.105 (0.906-1.349)	0.325
intronic	XRN1	rs9814159	imputed	1.105 (0.905-1.35)	0.327
intergenic	ATR(dist=2334),PLS1(dist=15227)	rs13072346	imputed	1.104 (0.904-1.348)	0.332
intronic	XRN1	chr3:142162282:D	imputed	1.145 (0.871-1.506)	0.333
intergenic	ATR(dist=10309),PLS1(dist=7252)	rs12634255	imputed	1.104 (0.904-1.349)	0.333
intronic	PLS1	rs9824176	imputed	0.903 (0.733-1.111)	0.334
intronic	ATR	rs11923612	imputed	1.103 (0.903-1.347)	0.337
intronic	ATR	rs11719960	imputed	0.833 (0.571-1.215)	0.342
intronic	ATR	rs12629713	imputed	1.1 (0.9-1.35)	0.346
intronic	XRN1	rs140269075	imputed	1.224 (0.802-1.87)	0.349
intronic	ATR	rs12629001	imputed	1.104 (0.895-1.362)	0.354
intronic	ATR	rs13092234	imputed	1.098 (0.899-1.341)	0.359
intronic	ATR	rs115339114	typed	0.69 (0.306-1.559)	0.373
intergenic	ATR(dist=2258),PLS1(dist=15303)	rs9820353	imputed	0.913 (0.744-1.122)	0.387
intronic	ATR	chr3:142270950:I	imputed	0.914 (0.743-1.124)	0.394
intronic	PLS1	rs114315716	typed	1.226 (0.765-1.966)	0.397
intronic	ATR	rs7641914	imputed	1.09 (0.892-1.332)	0.399
intronic	ATR	rs1129391	imputed	1.087 (0.891-1.327)	0.411
exonic	ATR (nonsynonymous)	rs2227928	typed	0.917 (0.744-1.129)	0.413
intronic	ATR	rs62276448	imputed	1.112 (0.863-1.432)	0.413
intronic	PLS1	rs9856302	imputed	0.918 (0.748-1.127)	0.415
intronic	PLS1	rs6797237	imputed	0.894 (0.681-1.173)	0.418
intronic	PLS1	rs9683274	imputed	0.89 (0.671-1.18)	0.419
intronic	PLS1	rs6797745	imputed	0.893 (0.678-1.175)	0.419
intronic	XRN1	rs9836038	imputed	1.086 (0.889-1.326)	0.42
intronic	PLS1	rs6440095	imputed	0.898 (0.691-1.167)	0.42
intronic	PLS1	rs2049326	imputed	0.919 (0.749-1.129)	0.42
intronic	XRN1	rs9867210	imputed	1.08 (0.89-1.32)	0.421
intronic	PLS1	rs2049325	imputed	0.919 (0.749-1.129)	0.421
intronic	PLS1	rs6800573	imputed	0.895 (0.681-1.176)	0.425
intronic	PLS1	rs7428496	imputed	0.92 (0.748-1.13)	0.426
intergenic	ATR(dist=15885),PLS1(dist=1676)	chr3:142313553:I	imputed	1.106 (0.863-1.417)	0.427
intronic	PLS1	rs6773213	imputed	0.896 (0.682-1.176)	0.427
intronic	PLS1	rs4413348	imputed	0.92 (0.749-1.13)	0.428
intronic	PLS1	rs9862919	imputed	0.921 (0.75-1.13)	0.43
intronic	PLS1	rs9824893	imputed	0.921 (0.749-1.131)	0.431
intronic	PLS1	rs9882763	imputed	0.921 (0.75-1.131)	0.431
intronic	PLS1	rs2030613	imputed	0.921 (0.75-1.131)	0.431
intronic	PLS1	rs2177396	imputed	0.921 (0.75-1.131)	0.431
intronic	PLS1	chr3:142321651:I	imputed	0.897 (0.684-1.177)	0.432
intronic	PLS1	rs2140432	imputed	0.921 (0.75-1.131)	0.432
intronic	PLS1	rs6414350	imputed	0.924 (0.758-1.126)	0.433
intronic	ATR	chr3:142230837:I	imputed	0.784 (0.427-1.441)	0.434
intronic	PLS1	rs13093869	imputed	0.923 (0.755-1.128)	0.435
intronic	PLS1	chr3:142340979:D	imputed	0.921 (0.749-1.132)	0.435
intronic	PLS1	rs58910647	imputed	0.901 (0.694-1.17)	0.436
intronic	PLS1	chr3:142328277:I	imputed	0.902 (0.695-1.171)	0.44
intronic	PLS1	rs7622648	imputed	0.898 (0.685-1.179)	0.44
intronic	PLS1	rs6775813	imputed	0.922 (0.749-1.134)	0.441
intronic	PLS1	rs7647212	imputed	0.901 (0.69-1.176)	0.442
intronic	PLS1	rs9813377	imputed	0.9 (0.687-1.178)	0.443
intronic	PLS1	rs6440096	imputed	0.903 (0.696-1.172)	0.444
intronic	PLS1	rs73228752	imputed	0.865 (0.597-1.255)	0.445
intronic	PLS1	rs7651542	imputed	0.926 (0.758-1.13)	0.448
intronic	PLS1	rs7647497	imputed	0.902 (0.691-1.178)	0.448
intronic	PLS1	rs6440093	imputed	0.926 (0.758-1.131)	0.45
intronic	PLS1	rs9844137	imputed	0.902 (0.691-1.178)	0.45
intronic	PLS1	rs1916639	imputed	0.923 (0.75-1.136)	0.45
upstream	PLS1	rs13069307	imputed	0.926 (0.76-1.13)	0.451
intronic	PLS1	rs13316756	imputed	0.905 (0.698-1.173)	0.451
intronic	PLS1	rs4582093	imputed	0.905 (0.698-1.173)	0.451
intronic	PLS1	rs9862686	imputed	0.905 (0.698-1.174)	0.452
intronic	ATR	rs71304142	typed	0.81 (0.466-1.406)	0.453
intronic	ATR	rs62276444	imputed	1.099 (0.859-1.406)	0.453
intronic	PLS1	rs73228759	imputed	0.87 (0.605-1.251)	0.453
intronic	PLS1	rs9826463	imputed	0.902 (0.69-1.18)	0.453
intronic	ATR	rs13065800	imputed	1.079 (0.885-1.314)	0.454
intergenic	ATR(dist=13463),PLS1(dist=4098)	rs6440090	imputed	0.926 (0.757-1.133)	0.454
intronic	ATR	chr3:142295746:I	imputed	0.923 (0.747-1.14)	0.456
intronic	PLS1	rs7633021	imputed	0.904 (0.693-1.179)	0.456
intronic	ATR	rs6782400	imputed	0.927 (0.758-1.133)	0.457
intronic	PLS1	rs9816128	imputed	0.904 (0.693-1.18)	0.458
intronic	PLS1	rs9816275	imputed	0.905 (0.694-1.18)	0.459
intergenic	ATR(dist=14044),PLS1(dist=3517)	rs6799752	imputed	0.927 (0.759-1.133)	0.46
intronic	PLS1	rs28378300	imputed	0.904 (0.693-1.181)	0.46
intronic	ATR	rs3923464	imputed	1.077 (0.884-1.312)	0.461
intronic	PLS1	rs2140434	imputed	0.907 (0.7-1.176)	0.461
intronic	ATR	rs13066441	imputed	1.077 (0.884-1.313)	0.462
intronic	ATR	rs11708470	imputed	1.077 (0.884-1.313)	0.462
intronic	ATR	rs13085247	imputed	1.077 (0.884-1.313)	0.462
intronic	ATR	rs13085261	imputed	1.077 (0.884-1.313)	0.462
intronic	ATR	rs74441887	typed	0.803 (0.448-1.439)	0.462
intronic	PLS1	rs9857567	typed	0.909 (0.705-1.172)	0.462
intronic	PLS1	rs2177397	imputed	0.907 (0.7-1.176)	0.462
intronic	ATR	chr3:142266057:D	imputed	1.078 (0.883-1.316)	0.463
intergenic	ATR(dist=10131),PLS1(dist=7430)	rs9879995	imputed	0.928 (0.761-1.132)	0.463
intronic	ATR	rs13063075	imputed	1.077 (0.884-1.312)	0.464
intronic	PLS1	rs56383228	imputed	0.906 (0.695-1.18)	0.464
intronic	PLS1	rs9847445	imputed	0.906 (0.697-1.179)	0.464
intergenic	ATR(dist=16319),PLS1(dist=1242)	rs6440092	imputed	0.928 (0.759-1.134)	0.465
intronic	PLS1	rs6440097	imputed	0.906 (0.695-1.181)	0.465
intronic	PLS1	rs6440094	imputed	0.928 (0.759-1.134)	0.466
intronic	PLS1	rs28709617	imputed	0.906 (0.695-1.181)	0.466
intronic	PLS1	chr3:142343788:D	imputed	0.906 (0.694-1.182)	0.466
intronic	XRN1	rs12635931	typed	0.894 (0.662-1.208)	0.467
intronic	PLS1	rs28647471	imputed	0.906 (0.695-1.181)	0.467
intronic	PLS1	rs4398471	imputed	0.907 (0.696-1.181)	0.468
intronic	PLS1	rs7638338	imputed	0.908 (0.7-1.178)	0.468
intergenic	ATR(dist=11235),PLS1(dist=6324)	chr3:142308902:D	imputed	0.929 (0.762-1.133)	0.469
intronic	ATR	rs11916455	imputed	1.076 (0.883-1.311)	0.47
intronic	PLS1	rs9868309	imputed	0.907 (0.696-1.182)	0.47
exonic	ATR (synonymous)	rs2227931	imputed	1.075 (0.882-1.31)	0.472
intronic	XRN1	rs11720007	imputed	0.894 (0.658-1.214)	0.473
intronic	ATR	rs111700291	typed	1.245 (0.684-2.264)	0.473
intronic	ATR	rs13092593	imputed	1.076 (0.881-1.313)	0.473
intronic	ATR	chr3:142295743:I	imputed	0.928 (0.758-1.138)	0.474
intronic	XRN1	rs111253465	imputed	0.894 (0.657-1.216)	0.475
intronic	XRN1	chr3:142143707:I	imputed	0.893 (0.654-1.219)	0.476
intronic	ATR	rs75948304	imputed	0.792 (0.418-1.503)	0.476
intronic	ATR	rs6440085	imputed	1.075 (0.881-1.311)	0.477
intronic	PLS1	rs2140433	imputed	0.909 (0.698-1.183)	0.477
intronic	XRN1	rs11720762	imputed	0.895 (0.659-1.216)	0.478
intronic	XRN1	rs55687115	imputed	0.894 (0.658-1.217)	0.478
intronic	XRN1	chr3:142140762:I	imputed	0.896 (0.66-1.217)	0.481
intergenic	ATR(dist=3771),PLS1(dist=13790)	rs6792259	imputed	0.931 (0.762-1.137)	0.481
intronic	ATR	rs28617475	imputed	0.927 (0.751-1.144)	0.482
upstream	ATR	rs6768093	imputed	0.931 (0.762-1.137)	0.482
intergenic	ATR(dist=11023),PLS1(dist=6538)	rs6770155	imputed	0.931 (0.762-1.137)	0.482
intergenic	ATR(dist=14703),PLS1(dist=2858)	rs7610557	imputed	0.931 (0.762-1.137)	0.482
intergenic	ATR(dist=6875),PLS1(dist=10686)	rs9825207	imputed	0.931 (0.763-1.137)	0.484
intronic	XRN1	rs73238187	imputed	0.897 (0.661-1.218)	0.487
intronic	XRN1	rs56088529	imputed	0.897 (0.661-1.218)	0.487
intronic	XRN1	rs112037494	imputed	0.897 (0.661-1.218)	0.487
intronic	PLS1	rs7609842	imputed	0.929 (0.754-1.144)	0.487
intronic	ATR	rs6440089	imputed	0.932 (0.763-1.138)	0.489
intronic	PLS1	rs67594010	imputed	1.087 (0.858-1.378)	0.49
intronic	PLS1	chr3:142344089:I	imputed	0.913 (0.705-1.182)	0.49
intronic	XRN1	rs11714528	imputed	0.898 (0.66-1.221)	0.491
exonic	ATR (synonymous)	rs2227930	imputed	0.932 (0.764-1.138)	0.491
intronic	PLS1	rs13075800	imputed	1.087 (0.857-1.378)	0.491
intronic	ATR	chr3:142275962:I	imputed	0.933 (0.764-1.138)	0.493
intronic	ATR	rs140512510	imputed	1.072 (0.878-1.308)	0.494
intronic	XRN1	rs7633870	imputed	0.899 (0.662-1.22)	0.495
intronic	XRN1	rs73238185	imputed	0.898 (0.661-1.222)	0.495
intronic	XRN1	rs73238186	imputed	0.898 (0.661-1.222)	0.495
intergenic	ATR(dist=7970),PLS1(dist=9591)	rs7641330	imputed	0.933 (0.766-1.137)	0.495
intronic	ATR	rs138975449	imputed	1.071 (0.878-1.307)	0.498
intronic	ATR	rs6440088	imputed	0.933 (0.763-1.141)	0.499
intronic	ATR	rs9869842	imputed	0.934 (0.765-1.14)	0.501
intronic	ATR	rs13065075	imputed	0.935 (0.766-1.141)	0.506
intronic	PLS1	chr3:142342164:I	imputed	1.084 (0.855-1.374)	0.507
intronic	ATR	rs4582075	imputed	1.07 (0.876-1.306)	0.508
intronic	ATR	rs13096850	imputed	0.813 (0.439-1.506)	0.511
intronic	ATR	rs1129393	imputed	0.935 (0.766-1.142)	0.511
intergenic	ATR(dist=10402),PLS1(dist=7159)	rs9846960	imputed	0.936 (0.768-1.14)	0.511
intronic	ATR	rs4683425	imputed	0.909 (0.681-1.212)	0.515
intronic	ATR	rs10935465	imputed	0.936 (0.766-1.143)	0.515
intronic	XRN1	rs114846464	imputed	0.742 (0.293-1.877)	0.528
exonic	XRN1 (synonymous)	rs2306700	imputed	0.907 (0.665-1.237)	0.537
intronic	PLS1	rs11709900	imputed	1.079 (0.847-1.374)	0.537
intronic	ATR	rs11707731	imputed	1.08 (0.85-1.37)	0.538
intronic	ATR	rs13099184	imputed	1.06 (0.87-1.3)	0.543
intergenic	ATR(dist=15847),PLS1(dist=1714)	rs6440091	imputed	0.94 (0.768-1.15)	0.546
intronic	ATR	rs13075259	imputed	1.064 (0.869-1.302)	0.548
intronic	ATR	chr3:142266059:D	imputed	1.065 (0.867-1.309)	0.549
downstream	ATR	rs10935463	imputed	1.06 (0.87-1.3)	0.55
intronic	XRN1	rs9829125	imputed	1.06 (0.867-1.296)	0.568
intronic	ATR	rs113913342	imputed	1.218 (0.618-2.401)	0.569
intronic	ATR	rs111385995	imputed	1.217 (0.617-2.401)	0.57
intronic	ATR	rs74385971	imputed	1.217 (0.617-2.4)	0.57
intronic	ATR	rs7630115	imputed	1.059 (0.868-1.292)	0.571
intronic	ATR	rs13075471	imputed	0.944 (0.774-1.152)	0.572
intronic	PLS1	rs73228762	imputed	0.915 (0.672-1.247)	0.575
intronic	PLS1	rs73228782	imputed	0.916 (0.673-1.248)	0.579
upstream;downstream	XRN1;ATR	rs111245771	imputed	1.212 (0.613-2.394)	0.58
intronic	ATR	rs75944669	imputed	1.212 (0.613-2.394)	0.58
upstream	XRN1	rs113731212	imputed	1.211 (0.613-2.393)	0.582
intronic	ATR	rs112117384	imputed	1.211 (0.613-2.393)	0.582
intronic	ATR	rs111538743	imputed	1.211 (0.613-2.393)	0.582
intronic	ATR	rs115097590	imputed	0.787 (0.335-1.85)	0.583
intronic	ATR	rs74758499	imputed	1.209 (0.611-2.391)	0.585
intronic	ATR	rs112568347	imputed	1.209 (0.611-2.391)	0.585
intronic	ATR	rs184722692	imputed	1.209 (0.611-2.391)	0.585
intronic	ATR	rs184376525	imputed	1.209 (0.611-2.391)	0.585
intronic	ATR	rs143223025	imputed	1.209 (0.611-2.391)	0.585
intronic	ATR	rs68065420	imputed	1.069 (0.842-1.356)	0.585
intronic	ATR	rs147388567	imputed	1.209 (0.611-2.39)	0.586
intronic	ATR	rs77421614	imputed	1.209 (0.611-2.39)	0.586
intronic	ATR	chr3:142204461:D	imputed	1.209 (0.611-2.39)	0.586
intronic	ATR	rs116385099	imputed	1.209 (0.611-2.39)	0.586
intronic	ATR	rs112722072	imputed	1.209 (0.611-2.39)	0.586
intronic	ATR	rs80058915	imputed	1.209 (0.611-2.39)	0.586
intronic	ATR	rs112366351	imputed	1.209 (0.611-2.39)	0.586
intronic	ATR	rs77390595	imputed	1.209 (0.611-2.39)	0.586
intronic	ATR	rs75257588	imputed	1.209 (0.611-2.39)	0.586
intronic	ATR	rs141050713	imputed	1.209 (0.611-2.39)	0.586
intronic	ATR	rs4256152	imputed	1.057 (0.866-1.289)	0.587
intronic	ATR	rs79893568	imputed	1.21 (0.61-2.39)	0.588
intronic	ATR	rs80209596	imputed	1.21 (0.61-2.39)	0.589
intronic	ATR	rs148658854	imputed	1.21 (0.61-2.39)	0.589
intronic	XRN1	rs144223614	imputed	0.915 (0.661-1.266)	0.591
intronic	XRN1	rs11714244	imputed	0.915 (0.661-1.266)	0.592
intronic	XRN1	rs11711164	imputed	0.922 (0.684-1.243)	0.594
intronic	ATR	rs76216793	imputed	1.204 (0.608-2.385)	0.594
intronic	ATR	rs4558780	imputed	1.055 (0.864-1.288)	0.6
intronic	ATR	rs73238195	imputed	0.931 (0.707-1.225)	0.609
intronic	ATR	rs11715514	imputed	1.05 (0.86-1.29)	0.609
intronic	XRN1	rs7652687	imputed	0.95 (0.776-1.164)	0.621
intronic	PLS1	rs78746153	typed	0.847 (0.432-1.66)	0.628
intronic	PLS1	rs115683937	imputed	0.928 (0.682-1.262)	0.633
intronic	ATR	rs73240318	imputed	0.93 (0.689-1.256)	0.637
intronic	ATR	rs34686786	imputed	1.173 (0.586-2.35)	0.652
intronic	XRN1	rs11711179	imputed	0.93 (0.677-1.278)	0.655
intronic	ATR	rs6440087	imputed	0.956 (0.783-1.166)	0.655
intronic	ATR	rs113303973	imputed	1.171 (0.584-2.347)	0.657
intronic	ATR	rs143627025	imputed	1.171 (0.584-2.347)	0.657
intronic	ATR	rs111634551	imputed	1.17 (0.583-2.347)	0.659
intronic	ATR	rs76458322	imputed	1.17 (0.583-2.346)	0.659
intronic	ATR	rs9683085	imputed	0.956 (0.784-1.166)	0.659
intronic	ATR	rs7623524	imputed	0.956 (0.783-1.167)	0.66
intronic	ATR	rs7647573	imputed	0.956 (0.784-1.166)	0.66
intronic	ATR	rs74541884	imputed	1.169 (0.582-2.346)	0.661
intronic	ATR	rs150059835	imputed	1.169 (0.582-2.346)	0.661
intronic	ATR	rs112407462	imputed	1.168 (0.582-2.345)	0.663
intronic	ATR	rs113487251	imputed	1.168 (0.581-2.344)	0.663
intronic	ATR	rs7620648	imputed	0.956 (0.782-1.17)	0.665
intronic	ATR	rs7651071	imputed	0.957 (0.785-1.168)	0.667
intronic	ATR	rs139836762	imputed	1.164 (0.579-2.341)	0.67
intronic	ATR	rs7630130	imputed	0.958 (0.786-1.168)	0.67
intronic	ATR	rs113010814	imputed	1.163 (0.578-2.34)	0.672
intronic	ATR	rs75632381	imputed	1.163 (0.578-2.34)	0.672
intronic	ATR	rs9808943	imputed	0.958 (0.786-1.168)	0.672
intronic	ATR	rs112405423	imputed	1.162 (0.578-2.336)	0.673
intronic	ATR	rs116638497	imputed	1.18 (0.55-2.53)	0.673
intronic	ATR	rs9808914	imputed	0.958 (0.786-1.169)	0.673
intronic	PLS1	rs56161530	imputed	0.94 (0.706-1.252)	0.673
intronic	PLS1	rs11711434	imputed	0.94 (0.705-1.254)	0.674
intronic	ATR	rs35453605	typed	1.084 (0.744-1.577)	0.675
intronic	ATR	rs77166419	imputed	1.161 (0.576-2.34)	0.677
intronic	ATR	rs79132510	imputed	1.16 (0.576-2.337)	0.677
intronic	XRN1	rs13061823	imputed	0.958 (0.782-1.175)	0.682
intronic	PLS1	rs111795174	imputed	1.156 (0.578-2.312)	0.682
intronic	ATR	rs80094711	imputed	1.156 (0.573-2.333)	0.685
intronic	ATR	rs13085998	imputed	0.96 (0.787-1.172)	0.69
intronic	ATR	rs13067795	imputed	0.96 (0.786-1.173)	0.691
intronic	ATR	chr3:142247444:I	imputed	1.167 (0.542-2.513)	0.694
intronic	ATR	rs145150784	imputed	1.151 (0.569-2.328)	0.695
intronic	ATR	rs149435807	imputed	1.151 (0.569-2.328)	0.695
intronic	ATR	rs114795110	imputed	1.151 (0.569-2.328)	0.695
intronic	ATR	rs113541393	imputed	1.151 (0.569-2.328)	0.695
intronic	ATR	rs80246316	imputed	1.151 (0.569-2.328)	0.695
intronic	ATR	rs77016361	imputed	1.15 (0.569-2.326)	0.697
intronic	ATR	rs113407801	imputed	1.15 (0.568-2.326)	0.698
intronic	ATR	rs74581709	imputed	1.149 (0.568-2.325)	0.699
intronic	ATR	rs112226233	imputed	1.149 (0.568-2.325)	0.699
intronic	ATR	rs139948640	imputed	1.148 (0.568-2.32)	0.7
intronic	ATR	chr3:142243403:D	imputed	1.149 (0.568-2.325)	0.7
intronic	ATR	chr3:142244557:I	imputed	1.148 (0.567-2.324)	0.701
intronic	ATR	rs111459230	imputed	1.147 (0.566-2.324)	0.703
intronic	ATR	rs113977681	imputed	1.147 (0.567-2.323)	0.703
exonic	ATR (synonymous)	rs112018640	typed	1.136 (0.584-2.21)	0.706
intronic	XRN1	rs6440083	imputed	1.044 (0.835-1.305)	0.707
intronic	PLS1	rs16852464	typed	1.046 (0.825-1.328)	0.708
intronic	ATR	rs35440390	imputed	1.144 (0.564-2.319)	0.71
intronic	ATR	rs35988759	imputed	1.144 (0.564-2.319)	0.71
intronic	XRN1	rs11719737	typed	0.946 (0.703-1.273)	0.713
intronic	ATR	rs3922730	imputed	0.963 (0.787-1.178)	0.713
intronic	ATR	chr3:142252442:I	imputed	1.141 (0.562-2.316)	0.715
intronic	ATR	rs35238606	imputed	1.045 (0.822-1.329)	0.72
intronic	ATR	chr3:142271139:D	imputed	0.963 (0.781-1.187)	0.722
intronic	ATR	rs4273389	imputed	0.965 (0.791-1.177)	0.723
intronic	ATR	rs111683393	imputed	1.136 (0.559-2.31)	0.725
intronic	ATR	rs112212979	imputed	1.136 (0.558-2.31)	0.725
intronic	XRN1	rs73238191	typed	0.931 (0.622-1.392)	0.726
intronic	ATR	rs146181402	imputed	1.134 (0.557-2.309)	0.728
intronic	ATR	rs4597728	imputed	0.965 (0.791-1.179)	0.729
intronic	ATR	rs6785675	imputed	0.965 (0.789-1.181)	0.729
intronic	ATR	rs34660854	imputed	1.043 (0.821-1.326)	0.729
intronic	PLS1	rs17623058	typed	0.95 (0.711-1.269)	0.729
intronic	ATR	rs9855140	imputed	0.965 (0.79-1.18)	0.73
intronic	XRN1	rs112828099	imputed	0.949 (0.706-1.277)	0.731
intronic	ATR	chr3:142263999:D	imputed	1.132 (0.556-2.306)	0.732
intronic	ATR	chr3:142264059:D	imputed	1.132 (0.556-2.306)	0.733
intronic	ATR	chr3:142264506:D	imputed	1.132 (0.556-2.306)	0.733
intronic	ATR	rs112145941	imputed	1.132 (0.555-2.305)	0.734
intronic	ATR	rs75424593	imputed	1.131 (0.555-2.305)	0.734
intronic	ATR	rs113013729	imputed	1.131 (0.555-2.305)	0.735
intronic	PLS1	rs73228773	typed	1.068 (0.731-1.559)	0.735
intronic	ATR	rs6775583	imputed	0.966 (0.791-1.18)	0.736
intronic	ATR	rs7634158	imputed	0.966 (0.793-1.178)	0.736
intronic	ATR	rs9855919	imputed	0.967 (0.793-1.178)	0.739
intronic	ATR	rs112042114	imputed	1.129 (0.554-2.301)	0.739
intronic	ATR	rs35993426	imputed	1.129 (0.553-2.303)	0.739
intronic	ATR	rs34213965	imputed	1.129 (0.553-2.303)	0.739
exonic	ATR (synonymous)	rs28910272	imputed	1.129 (0.553-2.302)	0.739
intronic	ATR	rs34678750	imputed	1.129 (0.553-2.302)	0.739
intronic	ATR	rs13098343	imputed	0.967 (0.793-1.179)	0.74
intronic	ATR	rs6791816	imputed	0.967 (0.793-1.179)	0.74
exonic	ATR (nonsynonymous)	rs28910271	imputed	1.128 (0.553-2.302)	0.74
intronic	ATR	rs77919782	imputed	1.128 (0.553-2.302)	0.741
intronic	ATR	rs76265277	imputed	1.128 (0.553-2.302)	0.741
intronic	ATR	rs112809228	imputed	1.13 (0.55-2.31)	0.744
intronic	ATR	rs111287317	imputed	1.125 (0.551-2.299)	0.746
intronic	XRN1	rs7613664	imputed	0.966 (0.786-1.189)	0.747
intronic	ATR	rs113943234	imputed	1.12 (0.55-2.3)	0.748
intronic	ATR	rs35404216	imputed	1.12 (0.55-2.3)	0.748
intronic	ATR	rs143738215	imputed	1.14 (0.52-2.48)	0.75
intronic	ATR	rs187588829	imputed	1.14 (0.52-2.48)	0.75
intronic	ATR	rs112233184	imputed	1.123 (0.549-2.298)	0.751
intronic	ATR	chr3:142287167:D	imputed	1.123 (0.548-2.302)	0.751
intronic	ATR	rs73240305	imputed	0.957 (0.73-1.256)	0.753
intronic	ATR	rs113824674	imputed	1.121 (0.547-2.299)	0.755
intronic	ATR	rs74556916	imputed	1.121 (0.547-2.298)	0.755
exonic	ATR (synonymous)	rs28897765	imputed	1.121 (0.547-2.298)	0.756
intronic	ATR	rs144564619	imputed	1.132 (0.517-2.478)	0.756
intronic	ATR	rs113791502	imputed	1.12 (0.546-2.297)	0.757
intronic	ATR	rs111379757	imputed	1.119 (0.546-2.296)	0.758
intronic	ATR	rs112718453	imputed	1.119 (0.546-2.296)	0.759
intronic	ATR	chr3:142283776:D	imputed	1.119 (0.545-2.296)	0.76
intronic	ATR	rs111472906	imputed	1.118 (0.544-2.295)	0.762
intronic	ATR	rs79480272	imputed	1.117 (0.544-2.294)	0.762
intronic	ATR	rs114507689	imputed	1.117 (0.544-2.294)	0.763
intronic	ATR	rs113288103	imputed	0.957 (0.721-1.272)	0.764
intronic	ATR	rs35363608	imputed	1.117 (0.544-2.294)	0.764
intronic	ATR	rs34383865	imputed	1.117 (0.544-2.294)	0.764
intronic	ATR	rs111548574	imputed	1.117 (0.544-2.294)	0.764
intronic	ATR	chr3:142254275:D	imputed	1.115 (0.547-2.271)	0.765
intronic	ATR	rs62276428	imputed	1.034 (0.828-1.293)	0.766
intronic	ATR	rs111391550	imputed	1.116 (0.543-2.293)	0.766
intronic	ATR	rs145088285	imputed	1.116 (0.543-2.292)	0.766
intronic	ATR	rs113617142	imputed	1.115 (0.543-2.292)	0.767
intronic	ATR	rs34104088	imputed	1.115 (0.542-2.293)	0.768
intronic	ATR	rs111425779	imputed	1.114 (0.542-2.291)	0.769
intronic	ATR	rs112592945	imputed	1.114 (0.542-2.291)	0.769
intronic	ATR	rs62276427	imputed	1.034 (0.827-1.293)	0.77
intronic	ATR	chr3:142280990:D	imputed	1.11 (0.54-2.29)	0.774
exonic	ATR (nonsynonymous)	rs2229032	typed	0.962 (0.732-1.263)	0.779
intronic	ATR	rs62276437	imputed	1.032 (0.826-1.289)	0.781
intronic	ATR	rs9816736	imputed	0.972 (0.795-1.189)	0.782
intronic	ATR	rs147812234	imputed	0.963 (0.734-1.262)	0.783
intronic	ATR	rs77637732	imputed	1.107 (0.536-2.283)	0.784
intronic	PLS1	chr3:142318592:D	imputed	0.964 (0.741-1.254)	0.784
intronic	ATR	chr3:142169199:I	imputed	0.972 (0.795-1.189)	0.785
intronic	ATR	rs113153634	imputed	1.104 (0.535-2.281)	0.788
intergenic	ATR(dist=12537),PLS1(dist=5024)	rs73240328	imputed	0.964 (0.74-1.257)	0.788
intronic	ATR	rs113060451	imputed	1.104 (0.535-2.279)	0.789
intronic	ATR	rs9828178	imputed	0.973 (0.795-1.191)	0.79
intronic	ATR	rs9876254	imputed	0.973 (0.798-1.188)	0.791
intronic	ATR	rs73240310	imputed	0.964 (0.734-1.267)	0.794
intronic	ATR	chr3:142197969:D	imputed	0.963 (0.722-1.285)	0.797
intronic	ATR	rs3922731	imputed	0.965 (0.735-1.266)	0.797
upstream	ATR	rs116409168	imputed	1.1 (0.532-2.276)	0.798
intronic	ATR	rs73238200	imputed	0.965 (0.736-1.266)	0.799
intronic	ATR	rs73238202	imputed	0.966 (0.737-1.266)	0.8
upstream	ATR	rs36090479	imputed	1.099 (0.531-2.274)	0.8
upstream	ATR	rs35264204	imputed	1.099 (0.531-2.274)	0.8
intronic	ATR	rs9820770	imputed	0.975 (0.797-1.192)	0.803
upstream	ATR	rs116513009	imputed	1.096 (0.529-2.272)	0.805
intronic	ATR	rs10935464	imputed	0.968 (0.739-1.267)	0.813
intronic	ATR	rs149131818	imputed	0.968 (0.739-1.267)	0.813
intronic	ATR	rs6775718	imputed	0.976 (0.799-1.192)	0.813
intergenic	ATR(dist=1991),PLS1(dist=15570)	rs113887297	imputed	1.092 (0.526-2.267)	0.814
intergenic	ATR(dist=7928),PLS1(dist=9633)	rs113354435	imputed	1.091 (0.526-2.266)	0.815
intronic	ATR	rs73240309	imputed	0.969 (0.738-1.271)	0.817
intronic	ATR	rs111381449	imputed	0.969 (0.74-1.269)	0.818
intronic	ATR	rs6440086	imputed	0.977 (0.799-1.195)	0.821
intergenic	ATR(dist=5400),PLS1(dist=12161)	rs113686784	imputed	1.087 (0.522-2.261)	0.824
intergenic	ATR(dist=6042),PLS1(dist=11519)	rs112594982	imputed	1.086 (0.522-2.26)	0.825
intronic	ATR	rs10804682	typed	1.028 (0.806-1.31)	0.826
intergenic	ATR(dist=2187),PLS1(dist=15374)	rs9858204	imputed	0.971 (0.743-1.268)	0.827
intronic	ATR	rs73240314	imputed	0.971 (0.741-1.271)	0.828
intronic	ATR	rs75100831	imputed	0.971 (0.74-1.274)	0.83
intergenic	ATR(dist=8511),PLS1(dist=9050)	rs76452518	imputed	1.08 (0.52-2.26)	0.83
intergenic	ATR(dist=8822),PLS1(dist=8739)	rs113648186	imputed	1.08 (0.52-2.26)	0.831
intronic	ATR	rs60001529	imputed	0.972 (0.742-1.272)	0.834
intergenic	ATR(dist=10023),PLS1(dist=7538)	rs113751916	imputed	1.082 (0.519-2.256)	0.834
intergenic	ATR(dist=10615),PLS1(dist=6946)	rs112414232	imputed	1.081 (0.519-2.255)	0.835
intronic	PLS1	rs111823442	imputed	0.932 (0.482-1.804)	0.835
intergenic	ATR(dist=7126),PLS1(dist=10435)	rs113171440	imputed	1.081 (0.518-2.255)	0.836
intergenic	ATR(dist=12008),PLS1(dist=5553)	rs148748823	imputed	1.08 (0.517-2.253)	0.838
intronic	PLS1	chr3:142334797:D	imputed	0.934 (0.483-1.805)	0.839
intronic	XRN1	rs57177110	imputed	0.979 (0.798-1.202)	0.84
intergenic	ATR(dist=13315),PLS1(dist=4246)	chr3:142310983:I	imputed	1.078 (0.516-2.251)	0.841
intergenic	ATR(dist=13611),PLS1(dist=3950)	rs140392928	imputed	1.078 (0.516-2.251)	0.841
intronic	ATR	chr3:142263349:I	imputed	1.077 (0.517-2.245)	0.843
intronic	ATR	rs114193804	imputed	1.074 (0.529-2.181)	0.843
intergenic	ATR(dist=14305),PLS1(dist=3256)	rs78044328	imputed	1.077 (0.516-2.25)	0.843
intergenic	ATR(dist=14414),PLS1(dist=3147)	chr3:142312082:I	imputed	1.077 (0.516-2.25)	0.843
intergenic	ATR(dist=14791),PLS1(dist=2770)	rs143111340	imputed	1.077 (0.515-2.25)	0.844
intergenic	ATR(dist=14792),PLS1(dist=2769)	rs147510081	imputed	1.077 (0.515-2.25)	0.844
intronic	ATR	rs11717703	typed	1.077 (0.507-2.288)	0.847
intronic	PLS1	rs78251941	imputed	0.937 (0.486-1.809)	0.847
intronic	ATR	chr3:142280925:I	imputed	0.974 (0.741-1.28)	0.848
intergenic	ATR(dist=15172),PLS1(dist=2389)	rs113498085	imputed	1.074 (0.514-2.247)	0.849
intronic	ATR	rs73240316	imputed	0.974 (0.745-1.275)	0.85
intronic	ATR	chr3:142267887:D	imputed	0.975 (0.745-1.275)	0.851
intronic	ATR	rs79902118	imputed	1.073 (0.514-2.241)	0.851
intronic	ATR	rs76707259	imputed	1.064 (0.553-2.049)	0.852
exonic	ATR (synonymous)	rs28910270	imputed	1.073 (0.513-2.24)	0.852
intergenic	ATR(dist=15741),PLS1(dist=1820)	rs111620518	imputed	1.073 (0.513-2.245)	0.852
intronic	XRN1	rs12695761	imputed	0.981 (0.799-1.203)	0.853
intergenic	ATR(dist=16009),PLS1(dist=1552)	rs74897170	imputed	1.072 (0.512-2.244)	0.854
exonic	ATR (nonsynonymous)	rs28897764	imputed	1.071 (0.512-2.242)	0.855
intergenic	ATR(dist=16159),PLS1(dist=1402)	rs77407486	imputed	1.071 (0.511-2.243)	0.856
intergenic	ATR(dist=16382),PLS1(dist=1179)	rs114177312	imputed	1.07 (0.511-2.242)	0.857
intronic	ATR	rs6780250	imputed	0.982 (0.803-1.201)	0.858
intronic	XRN1	rs11925693	imputed	0.982 (0.799-1.206)	0.86
upstream	PLS1	rs28365824	typed	1.024 (0.781-1.343)	0.865
intronic	PLS1	rs77871811	imputed	0.944 (0.485-1.837)	0.865
intronic	PLS1	rs148532712	imputed	0.944 (0.485-1.837)	0.865
intronic	XRN1	rs73238182	typed	0.98 (0.777-1.237)	0.866
upstream	PLS1	rs112514146	imputed	1.066 (0.508-2.237)	0.866
intronic	PLS1	rs76964598	imputed	1.066 (0.508-2.237)	0.866
intronic	PLS1	rs78824196	imputed	1.066 (0.508-2.237)	0.866
intronic	PLS1	rs113207399	imputed	1.066 (0.508-2.237)	0.866
intronic	PLS1	rs76661792	imputed	1.065 (0.508-2.236)	0.867
intronic	ATR	rs66597875	imputed	0.978 (0.746-1.282)	0.87
intronic	XRN1	rs6772400	imputed	0.984 (0.802-1.207)	0.876
intronic	PLS1	rs111566796	imputed	1.061 (0.504-2.231)	0.877
intergenic	ATR(dist=13325),PLS1(dist=4236)	rs139059188	imputed	1.059 (0.506-2.217)	0.879
intronic	ATR	rs13091637	typed	1.018 (0.803-1.292)	0.88
intronic	ATR	chr3:142293878:I	imputed	0.979 (0.749-1.281)	0.88
intronic	XRN1	rs9847364	imputed	0.984 (0.802-1.208)	0.881
intronic	ATR	rs73240323	imputed	0.98 (0.749-1.281)	0.882
intronic	ATR	chr3:142280923:I	imputed	0.98 (0.746-1.287)	0.884
intronic	ATR	rs79576118	imputed	0.981 (0.747-1.29)	0.893
exonic	ATR (synonymous)	rs1802904	typed	0.982 (0.75-1.285)	0.894
intronic	XRN1	rs28708455	imputed	0.987 (0.804-1.212)	0.901
intronic	XRN1	rs4441672	imputed	0.988 (0.805-1.212)	0.905
intronic	XRN1	rs9826786	imputed	0.988 (0.806-1.212)	0.91
intronic	ATR	rs73238201	imputed	0.986 (0.762-1.275)	0.912
intronic	XRN1	rs73238189	imputed	0.978 (0.639-1.495)	0.918
intronic	ATR	rs77081474	imputed	0.987 (0.755-1.289)	0.922
intergenic	ATR(dist=15291),PLS1(dist=2270)	rs112864507	imputed	1.037 (0.488-2.204)	0.924
intronic	XRN1	rs13086907	imputed	1.011 (0.801-1.276)	0.927
intronic	ATR	rs9843148	typed	1.01 (0.811-1.258)	0.928
intronic	ATR	rs76784422	imputed	1.03 (0.515-2.059)	0.933
intergenic	ATR(dist=4413),PLS1(dist=13148)	chr3:142302081:I	imputed	0.989 (0.757-1.291)	0.935
intronic	ATR	chr3:142251454:D	imputed	0.971 (0.473-1.992)	0.936
intronic	ATR	rs78069547	imputed	0.971 (0.473-1.991)	0.936
intronic	PLS1	rs181046608	imputed	1.031 (0.485-2.195)	0.936
intergenic	ATR(dist=7026),PLS1(dist=10535)	rs55994893	imputed	0.99 (0.758-1.292)	0.938
intronic	XRN1	rs6777255	imputed	0.993 (0.804-1.225)	0.945
intronic	ATR	rs76398314	imputed	0.976 (0.478-1.993)	0.947
intronic	PLS1	rs73228757	imputed	0.991 (0.749-1.311)	0.949
intronic	ATR	rs75755341	imputed	1.021 (0.509-2.049)	0.953
intergenic	ATR(dist=7096),PLS1(dist=10465)	rs56397702	imputed	0.992 (0.749-1.313)	0.953
intronic	XRN1	rs34058443	imputed	0.995 (0.787-1.257)	0.964
intronic	ATR	rs7624616	imputed	0.985 (0.483-2.008)	0.966
intronic	ATR	rs111280634	imputed	1.01 (0.47-2.15)	0.988
intronic	ATR	rs77954762	imputed	1.004 (0.494-2.041)	0.99
intronic	PLS1	rs73228758	imputed	1.001 (0.768-1.305)	0.993
intronic	ATR	rs7618253	imputed	1.001 (0.496-2.022)	0.997
intronic	ATR	rs79710000	imputed	1.001 (0.492-2.034)	0.998
age-adjusted HR (95% CI): adjustment for age and the left-censoring time; HR: hazard ratio; CI: confidence interval
age and covariate-adjusted HR (95% CI): only conducted for the significant SNPs in the age-adjusted analysis; further adjustment for the grade, lymoph node, and tumour size

## Sheet: Table S6
Table S6. Survival analyses on the typed and imputed SNP/variants in the CHEK1 region
Location	Gene (function)	SNP	type	age-adjusted HR (95% CI)	p value
intronic	EI24	rs494989	imputed	1.162 (0.904-1.493)	0.241
intronic	EI24	rs550276	imputed	1.162 (0.904-1.493)	0.242
intronic	EI24	rs554721	typed	1.187 (0.929-1.518)	0.171
intronic	EI24	rs2155388	typed	1.126 (0.909-1.396)	0.277
intronic	EI24	rs544849	typed	1.159 (0.845-1.59)	0.36
intronic	EI24	rs11220135	imputed	1.171 (0.904-1.518)	0.232
exonic	EI24 (nonsynonymous)	rs4627097	typed	1.11 (0.902-1.366)	0.324
intronic	EI24	rs74401064	typed	1.048 (0.647-1.698)	0.849
UTR3	EI24	rs7094	typed	0.949 (0.672-1.341)	0.767
intergenic	EI24(dist=1247),STT3A(dist=6917)	rs11220138	imputed	1.276 (0.851-1.916)	0.239
intergenic	EI24(dist=1289),STT3A(dist=6875)	rs487892	imputed	1.083 (0.811-1.447)	0.588
intergenic	EI24(dist=2230),STT3A(dist=5934)	rs77468344	typed	1.144 (0.804-1.628)	0.455
intergenic	EI24(dist=3527),STT3A(dist=4637)	rs549028	imputed	1.148 (0.934-1.41)	0.19
intergenic	EI24(dist=3624),STT3A(dist=4540)	rs66646893	imputed	1.027 (0.782-1.348)	0.85
intergenic	EI24(dist=5376),STT3A(dist=2788)	rs562599	imputed	1.1 (0.83-1.47)	0.5
intergenic	EI24(dist=6459),STT3A(dist=1705)	rs1293672	imputed	1.085 (0.813-1.447)	0.58
intergenic	EI24(dist=6922),STT3A(dist=1242)	rs545673	imputed	1.029 (0.839-1.263)	0.783
intergenic	EI24(dist=7134),STT3A(dist=1030)	rs548181	typed	1.115 (0.845-1.471)	0.443
upstream	STT3A	rs503288	imputed	1.06 (0.797-1.408)	0.689
upstream	STT3A	rs503287	typed	0.984 (0.737-1.313)	0.913
upstream	STT3A	rs11220140	imputed	0.959 (0.657-1.401)	0.83
upstream	STT3A	rs11220141	typed	0.956 (0.658-1.389)	0.815
intronic	STT3A	rs79148226	imputed	0.994 (0.658-1.502)	0.977
intronic	STT3A	chr11:125463750:D	imputed	1.032 (0.842-1.264)	0.763
intronic	STT3A	rs77291826	imputed	0.993 (0.657-1.5)	0.972
intronic	STT3A	rs543389	imputed	1.035 (0.774-1.384)	0.816
intronic	STT3A	rs2702023	typed	1.001 (0.814-1.23)	0.993
intronic	STT3A	rs563117	imputed	1.026 (0.837-1.259)	0.803
intronic	STT3A	rs554552	imputed	1.025 (0.836-1.256)	0.813
exonic	STT3A (synonymous)	rs10082632	imputed	0.982 (0.653-1.475)	0.929
intronic	STT3A	rs79017058	imputed	0.99 (0.655-1.497)	0.962
intronic	STT3A	rs12289190	imputed	0.982 (0.653-1.475)	0.929
intronic	STT3A	rs10082634	imputed	0.982 (0.653-1.475)	0.929
intronic	STT3A	rs11220144	typed	0.926 (0.619-1.386)	0.709
intronic	STT3A	rs11220145	imputed	0.982 (0.653-1.475)	0.929
intronic	STT3A	chr11:125466620:D	imputed	0.982 (0.653-1.475)	0.93
intronic	STT3A	rs78574330	imputed	0.99 (0.656-1.496)	0.963
intronic	STT3A	rs513209	imputed	1.023 (0.762-1.374)	0.877
intronic	STT3A	rs10082554	imputed	0.977 (0.647-1.474)	0.911
intronic	STT3A	rs11220147	imputed	0.978 (0.65-1.472)	0.916
intronic	STT3A	rs11220148	imputed	0.98 (0.652-1.474)	0.924
intronic	STT3A	rs12284615	imputed	0.98 (0.652-1.474)	0.924
intronic	STT3A	rs79588668	imputed	0.994 (0.658-1.5)	0.976
intronic	STT3A	rs2849223	imputed	0.984 (0.804-1.203)	0.874
intronic	STT3A	rs12284897	imputed	0.981 (0.652-1.474)	0.925
intronic	STT3A	rs73019766	typed	0.445 (0.165-1.198)	0.109
intronic	STT3A	rs12280233	imputed	0.981 (0.653-1.475)	0.927
intronic	STT3A	rs12273364	imputed	1 (0.66-1.52)	0.999
intronic	STT3A	rs12273369	imputed	0.982 (0.653-1.476)	0.929
intronic	STT3A	rs12273327	imputed	0.984 (0.654-1.48)	0.938
intronic	STT3A	rs12273337	imputed	0.981 (0.653-1.475)	0.928
intronic	STT3A	rs498667	imputed	1.02 (0.83-1.24)	0.884
intronic	STT3A	rs7113694	imputed	0.982 (0.789-1.224)	0.874
intronic	STT3A	rs12275258	imputed	0.981 (0.653-1.474)	0.926
intronic	STT3A	chr11:125470431:I	imputed	0.972 (0.645-1.464)	0.891
intronic	STT3A	rs497344	imputed	1.073 (0.808-1.425)	0.625
intronic	STT3A	rs12275383	imputed	0.981 (0.653-1.475)	0.927
intronic	STT3A	rs6590151	imputed	1.023 (0.823-1.273)	0.837
intronic	STT3A	rs12275438	imputed	0.981 (0.653-1.475)	0.927
intronic	STT3A	rs74832699	typed	0.922 (0.616-1.38)	0.693
intronic	STT3A	rs116855567	imputed	0.932 (0.593-1.464)	0.759
intronic	STT3A	rs3781764	imputed	1.023 (0.823-1.273)	0.836
intronic	STT3A	rs75243275	imputed	0.982 (0.654-1.476)	0.931
intronic	STT3A	rs74685340	imputed	0.927 (0.597-1.439)	0.735
intronic	STT3A	rs11822999	imputed	0.982 (0.654-1.476)	0.932
intronic	STT3A	rs11823046	imputed	0.982 (0.654-1.476)	0.932
intronic	STT3A	rs10893404	imputed	0.982 (0.654-1.476)	0.932
intronic	STT3A	rs7110800	imputed	0.989 (0.659-1.485)	0.959
intronic	STT3A	rs7114206	imputed	0.983 (0.654-1.476)	0.934
intronic	STT3A	rs77584313	typed	0.966 (0.646-1.445)	0.867
intronic	STT3A	rs7114455	imputed	0.983 (0.654-1.476)	0.934
intronic	STT3A	rs7115074	imputed	0.983 (0.654-1.476)	0.934
intronic	STT3A	rs3758823	imputed	0.995 (0.797-1.241)	0.961
intronic	STT3A	rs12289594	imputed	0.983 (0.654-1.476)	0.934
intronic	STT3A	rs12282789	imputed	0.983 (0.654-1.477)	0.934
intronic	STT3A	rs12282800	imputed	0.983 (0.654-1.477)	0.934
intronic	STT3A	rs579661	imputed	1.03 (0.767-1.382)	0.845
intronic	STT3A	rs579410	imputed	1.002 (0.569-1.764)	0.994
intronic	STT3A	chr11:125475010:D	imputed	1.003 (0.791-1.271)	0.983
intronic	STT3A	rs56188726	imputed	0.983 (0.654-1.477)	0.935
intronic	STT3A	rs12284570	imputed	0.983 (0.655-1.477)	0.935
intronic	STT3A	rs12284664	imputed	0.983 (0.655-1.477)	0.935
intronic	STT3A	rs12285032	imputed	0.983 (0.655-1.477)	0.935
exonic	STT3A (synonymous)	rs34964592	imputed	0.983 (0.654-1.477)	0.935
intronic	STT3A	rs3740901	imputed	1.027 (0.822-1.284)	0.814
intronic	STT3A	rs726061	imputed	0.984 (0.789-1.227)	0.886
intronic	STT3A	rs726060	imputed	0.981 (0.794-1.21)	0.855
intronic	STT3A	rs726059	imputed	0.984 (0.797-1.216)	0.882
intronic	STT3A	rs77256447	imputed	0.987 (0.653-1.491)	0.95
intronic	STT3A	rs477961	imputed	1.021 (0.834-1.25)	0.84
intronic	STT3A	rs12577384	imputed	0.985 (0.798-1.217)	0.891
intronic	STT3A	rs6590152	imputed	0.987 (0.792-1.23)	0.911
intronic	STT3A	rs6590153	imputed	0.981 (0.795-1.211)	0.856
intronic	STT3A	rs7931989	imputed	0.971 (0.646-1.459)	0.888
intronic	STT3A	rs138871024	imputed	0.955 (0.627-1.456)	0.832
intronic	STT3A	rs7935168	imputed	0.987 (0.792-1.23)	0.907
intronic	STT3A	rs12362754	imputed	0.987 (0.792-1.23)	0.911
intronic	STT3A	rs113436121	typed	1.176 (0.684-2.024)	0.557
intronic	STT3A	rs55644834	imputed	0.987 (0.792-1.23)	0.911
intronic	STT3A	chr11:125478789:I	imputed	0.978 (0.647-1.476)	0.914
intronic	STT3A	rs76129911	imputed	0.971 (0.646-1.459)	0.888
exonic	STT3A (synonymous)	rs2241502	imputed	0.981 (0.794-1.211)	0.856
intronic	STT3A	rs2241501	imputed	0.987 (0.792-1.23)	0.91
intronic	STT3A	rs1834466	imputed	1.016 (0.817-1.264)	0.888
intronic	STT3A	rs7117963	imputed	0.985 (0.788-1.231)	0.893
intronic	STT3A	rs11220150	imputed	1.017 (0.818-1.265)	0.878
intronic	STT3A	rs11220151	imputed	0.99 (0.794-1.233)	0.925
intronic	STT3A	chr11:125480448:D	imputed	0.979 (0.792-1.21)	0.845
intronic	STT3A	rs67402595	imputed	0.986 (0.791-1.229)	0.899
intronic	STT3A	rs66730550	imputed	0.981 (0.794-1.211)	0.856
intronic	STT3A	rs74640759	imputed	0.978 (0.649-1.474)	0.916
intronic	STT3A	rs28440826	imputed	0.984 (0.789-1.227)	0.884
intronic	STT3A	rs11220153	imputed	0.985 (0.79-1.229)	0.895
intronic	STT3A	rs11220154	imputed	1.016 (0.818-1.263)	0.884
intronic	STT3A	rs11220155	imputed	0.984 (0.79-1.226)	0.887
intronic	STT3A	rs11825580	imputed	0.976 (0.647-1.471)	0.907
intronic	STT3A	rs55967126	imputed	1.036 (0.832-1.29)	0.751
intronic	STT3A	rs490602	imputed	0.989 (0.809-1.21)	0.917
intronic	STT3A	rs34566886	imputed	0.984 (0.79-1.226)	0.887
intronic	STT3A	rs538232	imputed	1.013 (0.829-1.237)	0.902
intronic	STT3A	rs80101840	imputed	0.981 (0.648-1.485)	0.929
intronic	STT3A	rs11220158	imputed	0.976 (0.647-1.471)	0.907
intronic	STT3A	rs11220159	imputed	0.976 (0.647-1.471)	0.907
intronic	STT3A	rs11220160	imputed	0.984 (0.653-1.482)	0.938
intronic	STT3A	rs12289897	imputed	0.976 (0.647-1.471)	0.907
intronic	STT3A	rs11220161	imputed	0.976 (0.647-1.471)	0.907
intronic	STT3A	rs479967	imputed	0.986 (0.808-1.203)	0.889
intronic	STT3A	rs717077	imputed	0.985 (0.798-1.216)	0.891
intronic	STT3A	rs7112696	imputed	0.976 (0.647-1.471)	0.907
intronic	STT3A	chr11:125485933:I	imputed	0.942 (0.607-1.46)	0.788
intronic	STT3A	rs540624	imputed	1.014 (0.616-1.668)	0.956
intronic	STT3A	rs540555	imputed	1.035 (0.776-1.381)	0.815
intronic	STT3A	rs77506332	imputed	0.976 (0.647-1.471)	0.906
intronic	STT3A	rs3781765	imputed	0.979 (0.793-1.208)	0.844
intronic	STT3A	rs12287246	imputed	0.976 (0.647-1.471)	0.906
intronic	STT3A	chr11:125488006:I	imputed	0.961 (0.707-1.306)	0.797
exonic	STT3A (synonymous)	rs17140116	imputed	0.976 (0.647-1.471)	0.906
intronic	STT3A	chr11:125488471:D	imputed	0.983 (0.65-1.486)	0.935
intronic	STT3A	rs111252746	imputed	0.983 (0.65-1.485)	0.933
intronic	STT3A	rs540723	typed	1.026 (0.771-1.365)	0.86
intronic	STT3A	rs525186	imputed	0.979 (0.793-1.208)	0.844
downstream	STT3A	rs17140175	imputed	0.976 (0.647-1.471)	0.907
downstream	STT3A	rs56000251	typed	1.274 (0.735-2.208)	0.389
downstream	STT3A	rs473468	imputed	0.979 (0.793-1.208)	0.844
downstream	STT3A	rs12421948	imputed	0.965 (0.715-1.302)	0.815
intergenic	STT3A(dist=1016),CHEK1(dist=2735)	rs505232	imputed	1.016 (0.818-1.263)	0.884
intergenic	STT3A(dist=1617),CHEK1(dist=2134)	rs2846138	imputed	0.978 (0.792-1.207)	0.834
intergenic	STT3A(dist=1648),CHEK1(dist=2103)	rs693615	imputed	1.006 (0.572-1.769)	0.984
intergenic	STT3A(dist=1829),CHEK1(dist=1922)	rs11220164	imputed	1.018 (0.819-1.266)	0.87
intergenic	STT3A(dist=1912),CHEK1(dist=1839)	rs485231	imputed	0.977 (0.801-1.192)	0.817
intergenic	STT3A(dist=2032),CHEK1(dist=1719)	rs11820487	imputed	0.976 (0.647-1.471)	0.907
intergenic	STT3A(dist=2382),CHEK1(dist=1369)	rs11825214	imputed	0.976 (0.647-1.472)	0.908
intergenic	STT3A(dist=2599),CHEK1(dist=1152)	rs491741	imputed	0.977 (0.8-1.192)	0.817
intergenic	STT3A(dist=2675),CHEK1(dist=1076)	rs11220165	imputed	1.028 (0.781-1.353)	0.846
intergenic	STT3A(dist=2736),CHEK1(dist=1015)	rs58166000	imputed	0.976 (0.647-1.471)	0.906
upstream	CHEK1	rs516262	imputed	1.017 (0.818-1.264)	0.88
upstream	CHEK1	rs11220167	imputed	0.976 (0.647-1.471)	0.906
upstream	CHEK1	rs11220168	imputed	0.976 (0.647-1.471)	0.906
upstream	CHEK1	rs2298483	typed	0.914 (0.68-1.23)	0.553
UTR5	CHEK1	rs61612408	imputed	0.98 (0.65-1.48)	0.923
UTR5	CHEK1	rs61451117	imputed	0.976 (0.647-1.472)	0.908
UTR5	CHEK1	chr11:125495209:I	imputed	0.992 (0.794-1.24)	0.945
UTR5	CHEK1	chr11:125495211:I	imputed	0.995 (0.796-1.242)	0.962
UTR5	CHEK1	rs77183579	imputed	0.976 (0.647-1.471)	0.906
UTR5	CHEK1	rs76045215	imputed	0.976 (0.647-1.471)	0.906
UTR5	CHEK1	rs3731394	imputed	0.876 (0.581-1.321)	0.529
UTR5	CHEK1	rs3731395	imputed	0.976 (0.647-1.471)	0.906
intronic	CHEK1	rs515255	typed	1.004 (0.819-1.231)	0.968
intronic	CHEK1	rs3731399	imputed	0.973 (0.707-1.341)	0.869
intronic	CHEK1	rs492510	imputed	0.988 (0.801-1.219)	0.913
intronic	CHEK1	rs491528	imputed	1.038 (0.838-1.286)	0.733
intronic	CHEK1	rs78276367	imputed	0.979 (0.647-1.48)	0.92
intronic	CHEK1	rs78170873	imputed	0.979 (0.647-1.481)	0.92
intronic	CHEK1	chr11:125501511:I	imputed	0.98 (0.648-1.481)	0.922
intronic	CHEK1	chr11:125501722:D	imputed	0.978 (0.647-1.48)	0.918
intronic	CHEK1	rs502482	imputed	1.108 (0.637-1.925)	0.717
intronic	CHEK1	rs565416	typed	0.968 (0.78-1.201)	0.768
intronic	CHEK1	rs75145290	imputed	0.979 (0.647-1.48)	0.919
intronic	CHEK1	rs112524320	imputed	0.982 (0.65-1.484)	0.932
intronic	CHEK1	rs475500	imputed	1.03 (0.83-1.27)	0.808
intronic	CHEK1	chr11:125506240:D	imputed	0.98 (0.648-1.482)	0.924
intronic	CHEK1	chr11:125506241:D	imputed	0.98 (0.648-1.482)	0.924
intronic	CHEK1	rs77344440	imputed	0.98 (0.648-1.482)	0.924
intronic	CHEK1	rs116852744	imputed	0.861 (0.449-1.651)	0.651
intronic	CHEK1	chr11:125507219:I	imputed	0.954 (0.693-1.313)	0.771
intronic	CHEK1	rs3731422	imputed	0.981 (0.648-1.484)	0.926
intronic	CHEK1	chr11:125507588:D	imputed	0.955 (0.688-1.326)	0.783
intronic	CHEK1	rs3731424	imputed	1.271 (0.782-2.064)	0.333
intronic	CHEK1	rs3731426	typed	0.869 (0.58-1.302)	0.496
intronic	CHEK1	rs3731428	imputed	0.98 (0.648-1.482)	0.924
intronic	CHEK1	rs521697	imputed	1.003 (0.822-1.225)	0.973
intronic	CHEK1	rs499950	imputed	1.028 (0.831-1.271)	0.802
intronic	CHEK1	rs537046	imputed	1.029 (0.769-1.376)	0.848
intronic	CHEK1	rs533392	imputed	1.028 (0.831-1.271)	0.802
intronic	CHEK1	rs79019992	imputed	0.98 (0.648-1.482)	0.923
intronic	CHEK1	rs10893405	typed	1.02 (0.789-1.319)	0.879
intronic	CHEK1	rs3731438	typed	0.994 (0.73-1.352)	0.967
intronic	CHEK1	rs76978286	imputed	0.982 (0.649-1.486)	0.932
intronic	CHEK1	rs3731440	imputed	0.981 (0.649-1.485)	0.929
intronic	CHEK1	chr11:125511929:D	imputed	0.956 (0.626-1.459)	0.834
intronic	CHEK1	rs540436	imputed	1.045 (0.786-1.389)	0.764
intronic	CHEK1	rs3731446	imputed	0.98 (0.648-1.483)	0.925
intronic	CHEK1	rs7951938	imputed	1.03 (0.832-1.275)	0.784
intronic	CHEK1	rs541725	imputed	1.03 (0.83-1.27)	0.807
intronic	CHEK1	chr11:125514294:D	imputed	1.1 (0.64-1.88)	0.739
intronic	CHEK1	rs521102	imputed	1.003 (0.821-1.224)	0.978
intronic	CHEK1	rs3731453	imputed	0.84 (0.555-1.273)	0.412
intronic	CHEK1	rs3731459	imputed	0.981 (0.649-1.484)	0.928
intronic	CHEK1	rs484311	imputed	1.003 (0.822-1.225)	0.976
intronic	CHEK1	rs558004	imputed	1.03 (0.83-1.27)	0.803
intronic	CHEK1	rs3731464	imputed	0.977 (0.634-1.505)	0.914
intronic	CHEK1	rs500450	imputed	1.007 (0.751-1.352)	0.961
intronic	CHEK1	chr11:125519942:I	imputed	1.083 (0.672-1.747)	0.743
intronic	CHEK1	rs3731469	imputed	1.1 (0.64-1.88)	0.738
intronic	CHEK1	rs113437255	imputed	1.024 (0.764-1.372)	0.874
intronic	CHEK1	rs11220173	imputed	0.948 (0.687-1.307)	0.743
intronic	CHEK1	rs11220174	imputed	0.95 (0.689-1.31)	0.754
intronic	CHEK1	chr11:125520725:D	imputed	1.026 (0.828-1.272)	0.812
intronic	CHEK1	rs76055366	imputed	0.991 (0.656-1.497)	0.966
intronic	CHEK1	chr11:125521178:D	imputed	0.947 (0.684-1.312)	0.745
intronic	CHEK1	rs510443	typed	0.977 (0.787-1.212)	0.831
intronic	CHEK1	rs74677985	typed	0.928 (0.616-1.399)	0.722
intronic	CHEK1	rs112583294	imputed	0.849 (0.56-1.286)	0.439
intronic	CHEK1	rs117428003	imputed	0.961 (0.63-1.465)	0.852
intronic	CHEK1	chr11:125523456:I	imputed	0.983 (0.65-1.488)	0.937
intronic	CHEK1	rs560087	imputed	1.022 (0.825-1.267)	0.842
intronic	CHEK1	rs115643922	imputed	0.849 (0.56-1.286)	0.439
intronic	CHEK1	rs509346	imputed	1.023 (0.825-1.268)	0.839
exonic	CHEK1 (nonsynonymous)	rs506504	typed	1.071 (0.654-1.752)	0.786
UTR3	CHEK1	rs567889	imputed	1 (0.82-1.22)	0.995
intronic	CHEK1	rs2298637	imputed	0.959 (0.765-1.202)	0.715
intronic	CHEK1	rs566866	imputed	1.074 (0.676-1.705)	0.762
intronic	CHEK1	rs7940584	imputed	1 (0.764-1.309)	0.998
intronic	CHEK1	chr11:125527804:I	imputed	1.021 (0.823-1.266)	0.85
intronic	CHEK1	rs519772	typed	1.005 (0.818-1.236)	0.961
intronic	CHEK1	rs2912098	imputed	1.036 (0.772-1.391)	0.813
intronic	CHEK1	rs111996925	imputed	0.948 (0.69-1.304)	0.744
intronic	CHEK1	rs76011159	imputed	0.843 (0.557-1.276)	0.42
intronic	CHEK1	rs77000046	imputed	0.838 (0.553-1.269)	0.403
intronic	CHEK1	rs474804	imputed	1.02 (0.823-1.263)	0.858
intronic	CHEK1	rs76087991	imputed	0.949 (0.691-1.304)	0.748
intronic	CHEK1	rs140047971	imputed	0.985 (0.652-1.487)	0.941
intronic	CHEK1	rs506795	imputed	1.02 (0.823-1.263)	0.858
intronic	CHEK1	chr11:125532195:I	imputed	1.027 (0.668-1.579)	0.903
intronic	CHEK1	chr11:125532202:I	imputed	1.068 (0.676-1.689)	0.777
intronic	CHEK1	rs569766	imputed	1.069 (0.807-1.417)	0.642
intronic	CHEK1	rs77216196	imputed	0.985 (0.652-1.488)	0.942
intronic	CHEK1	rs12364475	imputed	1.02 (0.823-1.263)	0.859
intronic	CHEK1	rs511822	imputed	1.053 (0.791-1.401)	0.722
intronic	CHEK1	rs146556562	imputed	0.997 (0.762-1.304)	0.98
intronic	CHEK1	rs7936886	imputed	0.996 (0.761-1.303)	0.976
intronic	CHEK1	rs571152	imputed	0.998 (0.817-1.22)	0.986
intronic	CHEK1	rs11220178	imputed	1.001 (0.764-1.311)	0.997
intronic	CHEK1	rs34955696	imputed	1.011 (0.729-1.4)	0.95
intronic	CHEK1	rs564221	imputed	1.02 (0.823-1.264)	0.857
intronic	CHEK1	rs474360	imputed	1.02 (0.82-1.26)	0.881
intronic	CHEK1	rs79598447	imputed	0.982 (0.649-1.487)	0.933
intronic	CHEK1	rs10893412	imputed	0.995 (0.761-1.302)	0.971
intronic	CHEK1	rs111350132	imputed	1.042 (0.779-1.393)	0.781
intronic	CHEK1	rs34243765	imputed	1.006 (0.765-1.323)	0.967
intronic	CHEK1	chr11:125539786:D	imputed	0.983 (0.65-1.488)	0.936
intronic	CHEK1	rs75502887	imputed	0.983 (0.65-1.488)	0.936
intronic	CHEK1	rs74481754	imputed	0.963 (0.631-1.469)	0.859
intronic	CHEK1	rs77355001	imputed	0.983 (0.649-1.487)	0.934
intronic	CHEK1	rs2282535	imputed	1.005 (0.822-1.23)	0.958
intronic	CHEK1	rs74524543	imputed	0.841 (0.555-1.274)	0.414
intronic	ACRV1,CHEK1	rs565435	imputed	1.005 (0.822-1.23)	0.958
intronic	ACRV1,CHEK1	chr11:125543068:I	imputed	0.983 (0.649-1.487)	0.934
intronic	ACRV1,CHEK1	rs118154741	typed	0.956 (0.639-1.431)	0.827
intronic	ACRV1,CHEK1	chr11:125543093:D	imputed	1.019 (0.815-1.275)	0.867
intronic	ACRV1,CHEK1	rs4935924	imputed	0.947 (0.688-1.304)	0.739
intronic	ACRV1,CHEK1	rs138220186	imputed	0.982 (0.649-1.487)	0.932
intronic	ACRV1,CHEK1	chr11:125543369:D	imputed	1 (0.813-1.23)	0.998
intronic	ACRV1,CHEK1	rs79534074	imputed	0.983 (0.649-1.487)	0.934
intronic	ACRV1,CHEK1	rs11220182	imputed	0.942 (0.685-1.297)	0.715
intronic	ACRV1,CHEK1	rs113445309	imputed	0.982 (0.649-1.487)	0.933
intronic	ACRV1,CHEK1	chr11:125545264:I	imputed	0.85 (0.561-1.287)	0.442
intronic	ACRV1,CHEK1	rs17141326	imputed	0.944 (0.686-1.299)	0.725
intronic	ACRV1,CHEK1	rs76744140	typed	1.092 (0.784-1.52)	0.603
intronic	ACRV1	rs76133534	imputed	0.983 (0.65-1.488)	0.936
intronic	ACRV1	rs479195	imputed	1.006 (0.824-1.229)	0.951
intronic	ACRV1	chr11:125546594:D	imputed	0.963 (0.631-1.47)	0.862
intronic	ACRV1	chr11:125546826:I	imputed	0.84 (0.554-1.274)	0.413
intronic	ACRV1	rs7949943	imputed	1.007 (0.769-1.318)	0.96
exonic	ACRV1 (nonsynonymous)	rs34788353	imputed	0.985 (0.65-1.491)	0.942
intronic	ACRV1	rs506652	typed	1.048 (0.654-1.681)	0.845
intronic	ACRV1	chr11:125548869:D	imputed	0.954 (0.611-1.492)	0.838
intronic	ACRV1	rs577545	imputed	1.028 (0.834-1.268)	0.795
intronic	ACRV1	rs556884	imputed	1.007 (0.751-1.35)	0.963
intronic	ACRV1	rs555144	typed	1.035 (0.832-1.289)	0.755
upstream	ACRV1	rs11220183	imputed	0.957 (0.693-1.321)	0.787
upstream	ACRV1	rs11220184	imputed	1.001 (0.768-1.305)	0.992
intergenic	ACRV1(dist=1626),PATE1(dist=63769)	rs4935925	imputed	0.957 (0.693-1.322)	0.791
intergenic	ACRV1(dist=1702),PATE1(dist=63693)	rs35852387	imputed	0.85 (0.566-1.276)	0.432
intergenic	ACRV1(dist=1790),PATE1(dist=63605)	rs535132	imputed	1.05 (0.784-1.406)	0.743
intergenic	ACRV1(dist=2266),PATE1(dist=63129)	rs142772737	imputed	0.997 (0.657-1.513)	0.988
intergenic	ACRV1(dist=3506),PATE1(dist=61889)	rs7124906	imputed	0.96 (0.694-1.328)	0.807
intergenic	ACRV1(dist=4096),PATE1(dist=61299)	rs75800229	imputed	1.082 (0.636-1.842)	0.771
intergenic	ACRV1(dist=4633),PATE1(dist=60762)	rs12361784	imputed	1.002 (0.767-1.308)	0.99
intergenic	ACRV1(dist=6126),PATE1(dist=59269)	rs113480326	imputed	0.985 (0.647-1.498)	0.943
intergenic	ACRV1(dist=6265),PATE1(dist=59130)	rs7124040	imputed	0.992 (0.759-1.297)	0.952
intergenic	ACRV1(dist=6415),PATE1(dist=58980)	rs556110	imputed	1.02 (0.76-1.36)	0.907
intergenic	ACRV1(dist=7200),PATE1(dist=58195)	rs73616076	imputed	0.988 (0.65-1.503)	0.956
intergenic	ACRV1(dist=8384),PATE1(dist=57009)	chr11:125559176:D	imputed	0.989 (0.65-1.503)	0.957
intergenic	ACRV1(dist=8500),PATE1(dist=56895)	rs56928938	imputed	0.989 (0.65-1.505)	0.959
intergenic	ACRV1(dist=8512),PATE1(dist=56883)	rs57742207	imputed	0.989 (0.65-1.504)	0.958
intergenic	ACRV1(dist=8966),PATE1(dist=56429)	rs73616081	imputed	0.849 (0.574-1.257)	0.413
intergenic	ACRV1(dist=9084),PATE1(dist=56311)	rs7106077	imputed	0.843 (0.569-1.248)	0.394
intergenic	ACRV1(dist=9092),PATE1(dist=56303)	rs7106199	imputed	0.843 (0.569-1.248)	0.394
intergenic	ACRV1(dist=9273),PATE1(dist=56122)	rs75523178	imputed	0.962 (0.695-1.33)	0.814
intergenic	ACRV1(dist=9387),PATE1(dist=56008)	rs7106795	imputed	0.843 (0.569-1.249)	0.394
intergenic	ACRV1(dist=9718),PATE1(dist=55677)	rs7109956	imputed	0.843 (0.57-1.249)	0.395
intergenic	ACRV1(dist=10064),PATE1(dist=55331)	rs76945483	imputed	0.997 (0.656-1.515)	0.989
intergenic	ACRV1(dist=10079),PATE1(dist=55316)	rs75967630	imputed	0.997 (0.656-1.515)	0.989
intergenic	ACRV1(dist=10305),PATE1(dist=55090)	rs111672057	imputed	0.998 (0.657-1.516)	0.991
intergenic	ACRV1(dist=10775),PATE1(dist=54620)	rs6590154	imputed	0.844 (0.57-1.25)	0.397
intergenic	ACRV1(dist=10866),PATE1(dist=54529)	rs517960	imputed	1.032 (0.804-1.326)	0.804
intergenic	ACRV1(dist=10917),PATE1(dist=54478)	rs28602740	imputed	0.982 (0.74-1.304)	0.902
intergenic	ACRV1(dist=10918),PATE1(dist=54477)	rs482444	imputed	0.987 (0.8-1.218)	0.905
intergenic	ACRV1(dist=11265),PATE1(dist=54130)	chr11:125562058:I	imputed	0.956 (0.78-1.172)	0.665
intergenic	ACRV1(dist=11693),PATE1(dist=53702)	rs472764	imputed	1.031 (0.844-1.259)	0.767
intergenic	ACRV1(dist=11845),PATE1(dist=53550)	rs7927417	imputed	0.958 (0.692-1.326)	0.796
intergenic	ACRV1(dist=11922),PATE1(dist=53473)	rs7940606	imputed	0.958 (0.692-1.326)	0.795
intergenic	ACRV1(dist=12060),PATE1(dist=53335)	rs60531419	imputed	1.006 (0.771-1.313)	0.965
intergenic	ACRV1(dist=12115),PATE1(dist=53280)	rs76675328	imputed	1 (0.658-1.521)	0.999
intergenic	ACRV1(dist=12389),PATE1(dist=53006)	rs7941222	imputed	0.972 (0.747-1.266)	0.835
intergenic	ACRV1(dist=12503),PATE1(dist=52892)	rs73023840	imputed	1.04 (0.782-1.383)	0.789
intergenic	ACRV1(dist=12580),PATE1(dist=52815)	rs4056123	typed	0.932 (0.762-1.141)	0.496
intergenic	ACRV1(dist=12766),PATE1(dist=52629)	rs7123243	imputed	0.973 (0.747-1.266)	0.836
intergenic	ACRV1(dist=12809),PATE1(dist=52586)	rs693866	imputed	1.031 (0.845-1.258)	0.762
intergenic	ACRV1(dist=12918),PATE1(dist=52477)	rs479932	imputed	1.033 (0.845-1.262)	0.754
intergenic	ACRV1(dist=13518),PATE1(dist=51877)	rs550323	imputed	1.047 (0.788-1.39)	0.754
intergenic	ACRV1(dist=13712),PATE1(dist=51683)	rs79880991	typed	1.17 (0.76-1.8)	0.474
intergenic	ACRV1(dist=13849),PATE1(dist=51546)	rs560347	imputed	1.001 (0.819-1.223)	0.995
intergenic	ACRV1(dist=14367),PATE1(dist=51028)	chr11:125565160:I	imputed	0.981 (0.741-1.298)	0.893
intergenic	ACRV1(dist=14410),PATE1(dist=50985)	rs113677714	imputed	1.003 (0.659-1.525)	0.99
intergenic	ACRV1(dist=14426),PATE1(dist=50969)	rs11220185	imputed	0.969 (0.743-1.265)	0.819
intergenic	ACRV1(dist=14581),PATE1(dist=50814)	rs7481569	imputed	0.959 (0.693-1.328)	0.802
intergenic	ACRV1(dist=14988),PATE1(dist=50407)	rs4265601	imputed	0.959 (0.693-1.328)	0.802
intergenic	ACRV1(dist=15050),PATE1(dist=50345)	rs11220186	imputed	0.959 (0.693-1.328)	0.802
intergenic	ACRV1(dist=15276),PATE1(dist=50119)	rs79239637	imputed	1 (0.66-1.53)	0.989
intergenic	ACRV1(dist=15403),PATE1(dist=49992)	rs78281974	imputed	1 (0.66-1.53)	0.989
intergenic	ACRV1(dist=16335),PATE1(dist=49060)	rs551711	typed	0.962 (0.718-1.289)	0.796
intergenic	ACRV1(dist=16380),PATE1(dist=49015)	rs79095969	imputed	1 (0.66-1.53)	0.988
intergenic	ACRV1(dist=16746),PATE1(dist=48649)	rs526941	imputed	1.033 (0.773-1.382)	0.825
intergenic	ACRV1(dist=16762),PATE1(dist=48633)	rs7939325	imputed	0.959 (0.693-1.328)	0.802
intergenic	ACRV1(dist=17200),PATE1(dist=48195)	rs76618513	imputed	0.981 (0.641-1.502)	0.93
intergenic	ACRV1(dist=17609),PATE1(dist=47786)	rs78449605	imputed	1.29 (0.804-2.069)	0.291
intergenic	ACRV1(dist=17767),PATE1(dist=47628)	rs6590155	imputed	0.96 (0.693-1.328)	0.804
intergenic	ACRV1(dist=17780),PATE1(dist=47615)	chr11:125568573:I	imputed	0.975 (0.749-1.269)	0.849
intergenic	ACRV1(dist=18032),PATE1(dist=47363)	rs7943592	imputed	0.96 (0.694-1.328)	0.805
intergenic	ACRV1(dist=18052),PATE1(dist=47343)	rs7943903	imputed	0.96 (0.694-1.328)	0.805
intergenic	ACRV1(dist=18139),PATE1(dist=47256)	rs75593672	imputed	1 (0.66-1.53)	0.984
intergenic	ACRV1(dist=18568),PATE1(dist=46827)	rs73618920	imputed	0.96 (0.694-1.329)	0.806
intergenic	ACRV1(dist=18853),PATE1(dist=46542)	rs519413	imputed	0.948 (0.674-1.334)	0.76
intergenic	ACRV1(dist=18862),PATE1(dist=46530)	chr11:125569654:D	imputed	1.008 (0.776-1.31)	0.951
intergenic	ACRV1(dist=19168),PATE1(dist=46226)	chr11:125569960:D	imputed	1.009 (0.777-1.311)	0.944
intergenic	ACRV1(dist=19385),PATE1(dist=46010)	rs77348105	typed	1.029 (0.563-1.879)	0.927
intergenic	ACRV1(dist=19434),PATE1(dist=45961)	rs12223842	imputed	0.961 (0.694-1.33)	0.809
intergenic	ACRV1(dist=19460),PATE1(dist=45934)	chr11:125570252:D	imputed	0.961 (0.694-1.33)	0.809
intergenic	ACRV1(dist=19655),PATE1(dist=45740)	rs491071	imputed	0.951 (0.715-1.264)	0.728
intergenic	ACRV1(dist=19692),PATE1(dist=45703)	rs509509	imputed	1.04 (0.78-1.39)	0.775
intergenic	ACRV1(dist=19742),PATE1(dist=45653)	rs12225091	imputed	0.973 (0.747-1.267)	0.839
intergenic	ACRV1(dist=19962),PATE1(dist=45433)	rs4325320	typed	0.985 (0.762-1.273)	0.906
intergenic	ACRV1(dist=20148),PATE1(dist=45247)	rs12288034	imputed	1.006 (0.747-1.354)	0.97
intergenic	ACRV1(dist=20815),PATE1(dist=44580)	rs80265492	imputed	0.938 (0.592-1.487)	0.786
intergenic	ACRV1(dist=21330),PATE1(dist=44065)	rs4937018	imputed	0.963 (0.696-1.332)	0.819
intergenic	ACRV1(dist=21429),PATE1(dist=43966)	rs4937019	imputed	0.974 (0.749-1.268)	0.847
intergenic	ACRV1(dist=21791),PATE1(dist=43604)	rs524500	imputed	1.087 (0.676-1.745)	0.731
intergenic	ACRV1(dist=21906),PATE1(dist=43489)	rs523563	imputed	0.952 (0.768-1.181)	0.656
intergenic	ACRV1(dist=21973),PATE1(dist=43422)	rs501824	imputed	1.098 (0.646-1.868)	0.729
intergenic	ACRV1(dist=22073),PATE1(dist=43322)	rs500919	imputed	1.031 (0.845-1.258)	0.765
intergenic	ACRV1(dist=22685),PATE1(dist=42710)	rs111680132	imputed	0.992 (0.65-1.513)	0.969
intergenic	ACRV1(dist=22776),PATE1(dist=42619)	rs12418865	imputed	0.974 (0.749-1.267)	0.845
intergenic	ACRV1(dist=22991),PATE1(dist=42404)	rs12280397	imputed	0.906 (0.678-1.21)	0.504
intergenic	ACRV1(dist=23057),PATE1(dist=42338)	rs11220188	imputed	0.968 (0.698-1.343)	0.847
intergenic	ACRV1(dist=23275),PATE1(dist=42120)	rs533951	imputed	1.045 (0.785-1.391)	0.763
intergenic	ACRV1(dist=23573),PATE1(dist=41822)	chr11:125574365:D	imputed	0.974 (0.747-1.27)	0.845
intergenic	ACRV1(dist=23592),PATE1(dist=41803)	rs147007376	imputed	0.976 (0.749-1.27)	0.855
intergenic	ACRV1(dist=23883),PATE1(dist=41512)	rs147068250	imputed	1.077 (0.789-1.47)	0.641
intergenic	ACRV1(dist=24152),PATE1(dist=41243)	rs11220189	imputed	0.932 (0.697-1.244)	0.631
intergenic	ACRV1(dist=24159),PATE1(dist=41236)	rs10893414	imputed	0.96 (0.73-1.26)	0.773
intergenic	ACRV1(dist=24621),PATE1(dist=40774)	rs575443	imputed	1.017 (0.831-1.245)	0.87
intergenic	ACRV1(dist=24901),PATE1(dist=40494)	rs4935927	imputed	0.972 (0.747-1.264)	0.831
intergenic	ACRV1(dist=26329),PATE1(dist=39066)	rs11220190	imputed	0.931 (0.697-1.244)	0.627
intergenic	ACRV1(dist=26408),PATE1(dist=38987)	rs11530764	imputed	0.97 (0.744-1.264)	0.821
intergenic	ACRV1(dist=26499),PATE1(dist=38896)	rs11530594	imputed	0.978 (0.753-1.271)	0.87
intergenic	ACRV1(dist=26512),PATE1(dist=38883)	rs577895	imputed	1.109 (0.653-1.883)	0.702
intergenic	ACRV1(dist=26533),PATE1(dist=38862)	rs142918386	imputed	0.979 (0.638-1.501)	0.922
intergenic	ACRV1(dist=26540),PATE1(dist=38855)	rs515733	imputed	1.032 (0.648-1.643)	0.894
intergenic	ACRV1(dist=26766),PATE1(dist=38629)	rs513883	imputed	1.048 (0.788-1.395)	0.747
intergenic	ACRV1(dist=26824),PATE1(dist=38571)	rs513038	imputed	1.048 (0.787-1.397)	0.747
intergenic	ACRV1(dist=27024),PATE1(dist=38371)	rs11533186	imputed	0.981 (0.754-1.277)	0.889
intergenic	ACRV1(dist=27054),PATE1(dist=38341)	rs502210	imputed	0.961 (0.776-1.19)	0.715
intergenic	ACRV1(dist=27072),PATE1(dist=38323)	rs9943542	imputed	0.931 (0.697-1.244)	0.628
intergenic	ACRV1(dist=27149),PATE1(dist=38246)	rs472964	imputed	1.048 (0.788-1.395)	0.747
intergenic	ACRV1(dist=27433),PATE1(dist=37962)	rs505798	imputed	0.919 (0.75-1.127)	0.418
intergenic	ACRV1(dist=27528),PATE1(dist=37867)	chr11:125578320:D	imputed	0.982 (0.755-1.278)	0.895
intergenic	ACRV1(dist=28080),PATE1(dist=37315)	rs480007	imputed	0.96 (0.772-1.194)	0.715
intergenic	ACRV1(dist=28263),PATE1(dist=37132)	rs478851	imputed	1.028 (0.843-1.254)	0.783
intergenic	ACRV1(dist=28574),PATE1(dist=36821)	rs111972498	imputed	0.98 (0.754-1.274)	0.879
intergenic	ACRV1(dist=28641),PATE1(dist=36754)	rs55865870	imputed	1.086 (0.823-1.434)	0.56
intergenic	ACRV1(dist=28786),PATE1(dist=36609)	rs530111	imputed	1.032 (0.843-1.264)	0.759
intergenic	ACRV1(dist=28821),PATE1(dist=36574)	rs530887	imputed	1.021 (0.764-1.363)	0.891
intergenic	ACRV1(dist=29046),PATE1(dist=36349)	rs4329702	imputed	0.974 (0.704-1.347)	0.872
intergenic	ACRV1(dist=29257),PATE1(dist=36138)	chr11:125580050:I	imputed	0.983 (0.755-1.28)	0.898
intergenic	ACRV1(dist=29534),PATE1(dist=35861)	rs2321289	imputed	0.974 (0.704-1.347)	0.872
intergenic	ACRV1(dist=29796),PATE1(dist=35599)	chr11:125580588:D	imputed	0.995 (0.758-1.305)	0.97
intergenic	ACRV1(dist=29921),PATE1(dist=35474)	rs60499434	imputed	0.987 (0.757-1.286)	0.923
intergenic	ACRV1(dist=30056),PATE1(dist=35339)	rs144993015	imputed	0.992 (0.648-1.518)	0.969
intergenic	ACRV1(dist=30154),PATE1(dist=35241)	rs111396854	imputed	0.979 (0.753-1.273)	0.877
intergenic	ACRV1(dist=30156),PATE1(dist=35239)	rs529791	imputed	0.965 (0.674-1.381)	0.846
intergenic	ACRV1(dist=30189),PATE1(dist=35206)	rs536812	imputed	1.015 (0.828-1.245)	0.884
intergenic	ACRV1(dist=30643),PATE1(dist=34752)	rs112909131	imputed	0.985 (0.754-1.287)	0.914
intergenic	ACRV1(dist=30763),PATE1(dist=34632)	rs503305	imputed	0.964 (0.729-1.276)	0.8
intergenic	ACRV1(dist=30766),PATE1(dist=34629)	rs11604843	imputed	1.011 (0.755-1.354)	0.942
intergenic	ACRV1(dist=31065),PATE1(dist=34330)	rs187404880	imputed	0.976 (0.687-1.388)	0.894
intergenic	ACRV1(dist=31068),PATE1(dist=34327)	rs190867458	imputed	0.99 (0.749-1.308)	0.944
intergenic	ACRV1(dist=31526),PATE1(dist=33869)	chr11:125582318:D	imputed	0.931 (0.694-1.25)	0.636
intergenic	ACRV1(dist=31547),PATE1(dist=33848)	rs9795472	imputed	0.984 (0.75-1.292)	0.909
intergenic	ACRV1(dist=31582),PATE1(dist=33813)	rs9795271	imputed	0.983 (0.749-1.291)	0.903
intergenic	ACRV1(dist=31635),PATE1(dist=33760)	rs10893418	imputed	0.982 (0.75-1.286)	0.897
intergenic	ACRV1(dist=31848),PATE1(dist=33547)	rs138893084	imputed	0.992 (0.755-1.304)	0.955
intergenic	ACRV1(dist=31854),PATE1(dist=33541)	rs10466541	imputed	0.931 (0.697-1.244)	0.628
intergenic	ACRV1(dist=33694),PATE1(dist=31701)	rs7929513	imputed	0.978 (0.747-1.28)	0.87
intergenic	ACRV1(dist=33760),PATE1(dist=31635)	rs1284500	imputed	1.04 (0.777-1.391)	0.793
intergenic	ACRV1(dist=33860),PATE1(dist=31535)	rs7944734	imputed	0.979 (0.753-1.273)	0.875
intergenic	ACRV1(dist=34207),PATE1(dist=31188)	rs142226578	imputed	0.978 (0.752-1.271)	0.867
intergenic	ACRV1(dist=34247),PATE1(dist=31148)	rs150786203	imputed	0.982 (0.749-1.286)	0.892
intergenic	ACRV1(dist=34298),PATE1(dist=31097)	rs491435	imputed	1.036 (0.832-1.29)	0.753
intergenic	ACRV1(dist=35101),PATE1(dist=30294)	rs1284499	imputed	0.92 (0.75-1.13)	0.427
intergenic	ACRV1(dist=35269),PATE1(dist=30126)	rs480604	imputed	1.039 (0.776-1.39)	0.798
intergenic	ACRV1(dist=35420),PATE1(dist=29975)	rs146479331	imputed	0.997 (0.654-1.52)	0.988
intergenic	ACRV1(dist=35485),PATE1(dist=29910)	rs2105672	imputed	0.978 (0.752-1.271)	0.868
intergenic	ACRV1(dist=35549),PATE1(dist=29846)	rs477127	imputed	1.021 (0.835-1.249)	0.84
intergenic	ACRV1(dist=35676),PATE1(dist=29719)	rs7123317	imputed	0.977 (0.752-1.27)	0.864
intergenic	ACRV1(dist=35677),PATE1(dist=29718)	rs117476340	imputed	1.269 (0.787-2.046)	0.329
intergenic	ACRV1(dist=36398),PATE1(dist=28997)	rs7109781	imputed	0.996 (0.653-1.518)	0.985
intergenic	ACRV1(dist=36400),PATE1(dist=28995)	rs7109782	imputed	0.977 (0.752-1.27)	0.865
intergenic	ACRV1(dist=36682),PATE1(dist=28713)	rs111938992	imputed	0.993 (0.65-1.516)	0.974
intergenic	ACRV1(dist=36733),PATE1(dist=28662)	rs11220192	imputed	0.932 (0.696-1.25)	0.64
intergenic	ACRV1(dist=36748),PATE1(dist=28647)	rs112744251	imputed	0.997 (0.654-1.519)	0.987
intergenic	ACRV1(dist=37006),PATE1(dist=28389)	rs7948946	imputed	0.978 (0.752-1.27)	0.865
intergenic	ACRV1(dist=37076),PATE1(dist=28319)	rs4937021	imputed	1.106 (0.817-1.497)	0.513
intergenic	ACRV1(dist=37077),PATE1(dist=28318)	chr11:125587870:I	imputed	1.107 (0.818-1.498)	0.512
intergenic	ACRV1(dist=37077),PATE1(dist=28318)	rs4937022	imputed	1.106 (0.817-1.497)	0.513
intergenic	ACRV1(dist=37622),PATE1(dist=27773)	rs11220193	imputed	0.969 (0.701-1.337)	0.846
intergenic	ACRV1(dist=37666),PATE1(dist=27729)	rs77353686	imputed	0.98 (0.639-1.503)	0.926
intergenic	ACRV1(dist=37742),PATE1(dist=27653)	rs539651	imputed	1.035 (0.848-1.262)	0.738
intergenic	ACRV1(dist=37898),PATE1(dist=27497)	rs7924417	typed	0.92 (0.746-1.135)	0.436
intergenic	ACRV1(dist=37922),PATE1(dist=27473)	rs536640	imputed	1.039 (0.776-1.39)	0.797
intergenic	ACRV1(dist=38001),PATE1(dist=27394)	rs11828865	imputed	0.978 (0.753-1.27)	0.866
intergenic	ACRV1(dist=38152),PATE1(dist=27243)	rs11220194	typed	1.26 (0.704-2.258)	0.436
intergenic	ACRV1(dist=38464),PATE1(dist=26931)	chr11:125589256:D	imputed	0.996 (0.653-1.518)	0.985
intergenic	ACRV1(dist=38964),PATE1(dist=26431)	rs141784100	imputed	1.094 (0.829-1.444)	0.524
intergenic	ACRV1(dist=39600),PATE1(dist=25795)	rs2000658	typed	0.969 (0.741-1.268)	0.819
intergenic	ACRV1(dist=39989),PATE1(dist=25406)	rs7932585	imputed	0.965 (0.698-1.335)	0.83
intergenic	ACRV1(dist=40052),PATE1(dist=25343)	rs7932790	imputed	0.976 (0.751-1.268)	0.857
intergenic	ACRV1(dist=40091),PATE1(dist=25304)	rs63169861	imputed	0.985 (0.805-1.204)	0.882
intergenic	ACRV1(dist=40098),PATE1(dist=25297)	rs488670	imputed	1.02 (0.826-1.26)	0.856
intergenic	ACRV1(dist=40210),PATE1(dist=25185)	chr11:125591002:D	imputed	1.079 (0.815-1.428)	0.594
intergenic	ACRV1(dist=40278),PATE1(dist=25117)	rs490477	imputed	1.022 (0.836-1.249)	0.834
intergenic	ACRV1(dist=41330),PATE1(dist=24065)	rs11220196	imputed	0.91 (0.702-1.179)	0.474
intergenic	ACRV1(dist=41453),PATE1(dist=23942)	rs11220197	imputed	0.91 (0.702-1.178)	0.473
intergenic	ACRV1(dist=41620),PATE1(dist=23775)	rs7940086	imputed	0.92 (0.689-1.228)	0.57
intergenic	ACRV1(dist=41635),PATE1(dist=23760)	rs11220198	imputed	0.91 (0.702-1.178)	0.474
intergenic	ACRV1(dist=42050),PATE1(dist=23345)	rs12221488	imputed	0.91 (0.702-1.178)	0.473
intergenic	ACRV1(dist=42541),PATE1(dist=22854)	rs487195	typed	1.001 (0.815-1.23)	0.991
intergenic	ACRV1(dist=43056),PATE1(dist=22339)	rs73625121	imputed	0.891 (0.687-1.155)	0.384
intergenic	ACRV1(dist=43157),PATE1(dist=22238)	rs579423	typed	0.983 (0.628-1.54)	0.941
intergenic	ACRV1(dist=43465),PATE1(dist=21930)	rs12575533	typed	1.033 (0.756-1.411)	0.837
intergenic	ACRV1(dist=44005),PATE1(dist=21390)	chr11:125594797:D	imputed	1.03 (0.84-1.26)	0.786
intergenic	ACRV1(dist=44308),PATE1(dist=21087)	rs12224832	imputed	0.887 (0.684-1.15)	0.364
intergenic	ACRV1(dist=44731),PATE1(dist=20664)	rs564450	typed	0.921 (0.737-1.15)	0.467
intergenic	ACRV1(dist=44838),PATE1(dist=20557)	rs4935928	imputed	0.887 (0.683-1.151)	0.366
intergenic	ACRV1(dist=44956),PATE1(dist=20439)	rs4935929	imputed	0.886 (0.683-1.149)	0.363
intergenic	ACRV1(dist=45047),PATE1(dist=20348)	rs112130584	imputed	0.805 (0.538-1.203)	0.289
intergenic	ACRV1(dist=45218),PATE1(dist=20177)	rs575230	imputed	1.07 (0.667-1.716)	0.78
age-adjusted HR (95% CI): adjustment for age and the left-censoring time; HR: hazard ratio; CI: confidence interval
